# Supplementary material for: The Widely Used Antihelmintic Drug Albendazole is a Potent Inducer of Loss of Heterozygosity
Source: Front Pharmacol. 2021 Feb 18;12:596535. doi: 10.3389/fphar.2021.596535 (PMC7935534; doi:10.3389/fphar.2021.596535)
Supplement: Supplementary file 1 [file table1.xlsx]

## Sheet: Differential gene expression be
	ID	logFC	logCPM	PValue	FDR	Significant	Direction	Colour in MA.plot	entrezgene id	transcript length	external gene name	GO id
1	ENSMUSG00000000028	-0.513706	6.54911	3.8e-07	7.3e-05	Significant	Down in ABZ vs Control	BLUE	12544	2143	Cdc45	GO:0005634, GO:0005654, GO:0006260, GO:0007049, GO:0006270, GO:0005813, GO:0003682, GO:0036064, GO:0003688, GO:0003697, GO:1900087, GO:0000727, GO:0031298, GO:0005656, GO:0031261, GO:0031938, GO:1902977,
2	ENSMUSG00000000568	-0.449748	8.14699	5.34e-06	0.000671632	Significant	Down in ABZ vs Control	BLUE	11991	6811	Hnrnpd	GO:0003677, GO:0005634, GO:0003676, GO:0005654, GO:0005829, GO:0003723, GO:0043565, GO:0005737, GO:0003682, GO:0045202, GO:0010628, GO:0010629, GO:0048511, GO:0008134, GO:0042826, GO:0005515, GO:0003729, GO:1990904, GO:0051592, GO:0042162, GO:0043488, GO:0045727, GO:0071732, GO:0048255, GO:0061158, GO:0035925, GO:0003680, GO:0042752, GO:0097167, GO:0032204, GO:1901355, GO:1904383, GO:1904586, GO:…
3	ENSMUSG00000001467	-0.679947	7.88716	7.5e-12	3.39e-09	Significant	Down in ABZ vs Control	BLUE	13121	3931	Cyp51	GO:1900222, GO:0016020, GO:0016021, GO:0046872, GO:0043231, GO:0055114, GO:0004497, GO:0005506, GO:0016491, GO:0016705, GO:0020037, GO:0005783, GO:0006629, GO:0008202, GO:0008203, GO:0006694, GO:0005789, GO:0031090, GO:0016125, GO:0006695, GO:0016126, GO:0070988, GO:0042177, GO:0050709, GO:0033488, GO:0008398,
4	ENSMUSG00000001517	-0.445028	7.669	7.36e-06	0.000865794	Significant	Down in ABZ vs Control	BLUE	14235	4652	Foxm1	, GO:0003700, GO:0006355, GO:0003677, GO:0043565, GO:0005634, GO:0000086, GO:0000977, GO:0019901, GO:0000122, GO:0006978, GO:0008284, GO:0032873, GO:0045892, GO:0045893, GO:0045944, GO:0046578, GO:0071156, GO:0090344, GO:2000377, GO:2000781
5	ENSMUSG00000001525	-0.76381	10.4426	7.78e-15	6.93e-12	Significant	Down in ABZ vs Control	BLUE	22154	2649	Tubb5	GO:0000226, GO:0005634, GO:0032991, GO:0005737, GO:0000166, GO:0005856, GO:0005874, GO:0003924, GO:0005200, GO:0005525, GO:0007017, GO:0044877, GO:0044297, GO:0019904, GO:0045121, GO:0005829, GO:0031625, GO:0051225, GO:0000278, GO:0036464, GO:0032794, GO:0050807, GO:0042288, GO:0005641, GO:0009987, GO:0045298, , GO:0007010
6	ENSMUSG00000001700	0.527726	4.52285	2.06e-06	0.000305712	Significant	Up in ABZ vs Control	RED	107022	3746	Gramd3	GO:0016020, GO:0016021, GO:0042802, GO:0005881, GO:0008150,
7	ENSMUSG00000002068	-0.710757	4.12123	7.88e-10	2.67e-07	Significant	Down in ABZ vs Control	BLUE	12447	2000	Ccne1	GO:0000082, GO:0005634, GO:0005654, GO:0005515, GO:0005737, GO:0016538, GO:0051726, GO:0000122, GO:0007049, GO:0051301, GO:0044877, GO:0019901, GO:0005813, GO:0007129, GO:0006468, GO:0000079, GO:0044772, GO:0000307, GO:0000723, GO:0045597, GO:0016055, GO:0016301, GO:0006270, GO:1903827, GO:1902462, GO:0097134, GO:0070192, GO:0042025,
8	ENSMUSG00000003528	-0.944303	4.55627	2.18e-17	4.04e-14	Significant	Down in ABZ vs Control	BLUE	13358	1666	Slc25a1	GO:0016020, GO:0016021, GO:0055085, GO:0005739, GO:0005743, GO:0015867, GO:0071913, GO:0006843, GO:0005347,
9	ENSMUSG00000004642	-0.453102	7.56506	5.15e-06	0.00065495	Significant	Down in ABZ vs Control	BLUE	20492	2922	Slbp	GO:0003723, GO:0003729, GO:0005634, GO:0005654, GO:0005829, GO:0005737, GO:0042802, GO:0005730, GO:0006397, GO:0051028, GO:1990904, GO:0006398, GO:0071204, GO:0071207,
10	ENSMUSG00000005233	-0.80188	5.96052	7.83e-15	6.93e-12	Significant	Down in ABZ vs Control	BLUE	66442	1869	Spc25	GO:0003674, GO:0005634, GO:0005829, GO:0005694, GO:0000775, GO:0007049, GO:0051301, GO:0007059, GO:0000776, GO:0000777, GO:0007052, GO:0031262,
11	ENSMUSG00000005470	-0.492675	6.26923	1.32e-06	0.000216846	Significant	Down in ABZ vs Control	BLUE	66929	1788	Asf1b	GO:0006333, GO:0005634, GO:0042393, GO:0005654, GO:0032991, GO:0000790, GO:0006325, GO:0006334, GO:0006336, GO:0000785, GO:0001835, GO:0006335,
12	ENSMUSG00000006517	-0.815788	5.75504	4.26e-15	5.42e-12	Significant	Down in ABZ vs Control	BLUE	192156	1833	Mvd	, GO:0019287, GO:0004163, GO:0005524, GO:0005829, GO:0005737, GO:0000166, GO:0042803, GO:0006629, GO:0008202, GO:0008203, GO:0006694, GO:0008299, GO:0016831, GO:0016829, GO:0008284, GO:0005777, GO:0006695, GO:0016126, GO:0005782, GO:0030544
13	ENSMUSG00000006678	-0.52114	6.75402	2.29e-07	4.57e-05	Significant	Down in ABZ vs Control	BLUE	18968	5346	Pola1	GO:0016740, GO:0046872, GO:0003677, GO:0005634, GO:0003676, GO:0005654, GO:0005829, GO:0005515, GO:0005737, GO:0000166, GO:0003682, GO:0005730, GO:0003887, GO:0006260, GO:0051536, GO:0051539, GO:0016779, GO:0006270, GO:0019901, GO:0003690, GO:0005635, GO:0000785, GO:0016363, GO:0003688, GO:0003697, GO:0006269, GO:0000731, GO:0006303, GO:0071897, GO:0017076, GO:0006272, GO:0005658, GO:1902975, GO:…
14	ENSMUSG00000008035	-0.527653	4.07716	4.99e-06	0.000643597	Significant	Down in ABZ vs Control	BLUE	68041	2022	Mid1ip1	, GO:0005634, GO:0005737, GO:0005829, GO:0015630, GO:0005515, GO:0005856, GO:0006629, GO:0005874, GO:0008022, GO:0042802, GO:0007026, GO:0051258, GO:0046890, GO:0045723, GO:0051351
15	ENSMUSG00000009575	-0.446939	10.329	5.03e-06	0.000644282	Significant	Down in ABZ vs Control	BLUE	12419	8803	Cbx5	GO:0005634, GO:0005654, GO:0032991, GO:0005515, GO:0005694, GO:0042802, GO:0003682, GO:0006974, GO:0005730, GO:0000122, GO:0045892, GO:0000775, GO:0044877, GO:0035064, GO:0016605, GO:0010369, GO:1990904, GO:0000792, GO:0090734, GO:0035097, GO:0030674, GO:0000784, GO:0000776, GO:0042826, GO:0005720, GO:0043021, GO:0070491, GO:0000118, GO:0005721, GO:0017053
16	ENSMUSG00000012443	-0.560653	8.46301	1.35e-08	3.61e-06	Significant	Down in ABZ vs Control	BLUE	16551	4819	Kif11	GO:0005524, GO:0032991, GO:0003777, GO:0007018, GO:0005829, GO:0005634, GO:0005737, GO:0000166, GO:0005856, GO:0008017, GO:0005874, GO:0007049, GO:0051301, GO:0019901, GO:0008574, GO:0090307, GO:0005819, GO:0007051, GO:0072686, GO:0005876, GO:0000922, GO:0051225, GO:0046602, GO:0007100,
17	ENSMUSG00000014786	-0.557621	3.94131	1.78e-06	0.000270704	Significant	Down in ABZ vs Control	BLUE	277973	3972	Slc9a5	GO:0015299, GO:0016020, GO:0016021, GO:0055085, GO:0005886, GO:0006811, GO:0098656, GO:0006814, GO:0006812, GO:1902600, GO:0015385, GO:0015386, GO:0051453, GO:0071805, GO:0098719, GO:0015297, GO:0006885,
18	ENSMUSG00000017499	-0.449622	7.56251	6.07e-06	0.00074509	Significant	Down in ABZ vs Control	BLUE	23834	4802	Cdc6	GO:0051301, GO:0005634, GO:0005737, GO:0000166, GO:0005524, GO:0019900, GO:0003682, GO:0006260, GO:0007049, GO:0006270, GO:0000278, GO:0048146, GO:0005819, GO:0000922, GO:0032467, GO:0051984, GO:0003688, GO:0051233, GO:0045737, GO:0030071, GO:0033314, GO:1904117, GO:1904385,
19	ENSMUSG00000018102	2.03287	1.28421	2.5e-22	1.02e-18	Significant	Up in ABZ vs Control	RED	68024	1156	H2bc4	GO:0046982, GO:0005615, GO:0003677, GO:0005634, GO:0005654, GO:0005829, GO:0000786, GO:0005694, GO:0042802, GO:0019731, GO:0050830, GO:0061844, GO:0002227, GO:0006334
20	ENSMUSG00000018362	-0.524171	8.07189	1.18e-07	2.4e-05	Significant	Down in ABZ vs Control	BLUE	16647	2054	Kpna2	GO:0015031, GO:0061608, GO:0006606, GO:0005634, GO:0005654, GO:0005829, GO:0005515, GO:0005737, GO:0008139, GO:0042826, GO:0006607, GO:0075506, GO:1903902, GO:0043657, GO:0098892, GO:0070491, GO:0010494, GO:0042025,
21	ENSMUSG00000018983	-0.453968	7.15256	5.54e-06	0.000684062	Significant	Down in ABZ vs Control	BLUE	242705	4739	E2f2	GO:0003700, GO:0006355, GO:0003677, GO:0005634, GO:0043565, GO:0005515, GO:0045944, GO:0005667, GO:0000122, GO:0046983, GO:0001228, GO:0000977, GO:0000981, GO:0008134, GO:0090575, GO:0007049, GO:0000987, GO:0051726, GO:0072332, GO:1903671, GO:1990837, GO:1990086,
22	ENSMUSG00000019214	-0.524168	5.33474	6.72e-07	0.0001201	Significant	Down in ABZ vs Control	BLUE	214901	3812	Chtf18	, GO:0005524, GO:0016887, GO:0032508, GO:0005654, GO:0005829
23	ENSMUSG00000019773	-0.763134	6.14494	9.79e-14	6.23e-11	Significant	Down in ABZ vs Control	BLUE	67141	1940	Fbxo5	GO:0046872, GO:0005634, GO:0005654, GO:0005515, GO:0005737, GO:0005856, GO:0016567, GO:0007049, GO:0051301, GO:2000773, GO:0019901, GO:0005819, GO:0008284, GO:0001556, GO:0046785, GO:0051225, GO:0010971, GO:0007088, GO:0006275, GO:0045669, GO:0070169, GO:0010997, GO:0007346, GO:0051444, GO:0040020, GO:0045835, GO:0072687, GO:1904667, GO:1990948, GO:1905322, GO:0007057, GO:0016050, GO:0032876, GO:…
24	ENSMUSG00000019942	-0.579397	6.93702	7.98e-09	2.26e-06	Significant	Down in ABZ vs Control	BLUE	12534	4375	Cdk1	GO:0004672, GO:0005524, GO:0006468, GO:0016740, GO:0005634, GO:0005654, GO:0005829, GO:0005515, GO:0005737, GO:0000166, GO:0003682, GO:0005856, GO:0004674, GO:0005739, GO:0016301, GO:0016310, GO:0030332, GO:0010628, GO:0048511, GO:0007049, GO:0051301, GO:0006915, GO:0005813, GO:0043066, GO:0005815, GO:0005819, GO:0065003, GO:0030496, GO:0007569, GO:0072686, GO:0005876, GO:0005759, GO:0045471, GO:…
25	ENSMUSG00000020034	0.676595	2.3783	6.46e-06	0.000787311	Significant	Up in ABZ vs Control	RED	216198	2725	Tcp11l2	GO:0003674, GO:0005575, GO:0007165,
26	ENSMUSG00000020303	-0.716587	7.35299	7.54e-13	4.15e-10	Significant	Down in ABZ vs Control	BLUE	20856	3982	Stc2	GO:0007165, GO:0005615, GO:0005794, GO:0048471, GO:0005515, GO:0042803, GO:0005576, GO:0005783, GO:0010629, GO:0005179, GO:0055074, GO:0006979, GO:0006874, GO:0019899, GO:0034976, GO:0030968, GO:2001256, GO:0020037, GO:0040015, GO:0046885, GO:2000118, GO:0007566, GO:0033280, GO:0043434, GO:0046697, GO:0071456,
27	ENSMUSG00000020330	-0.616385	7.1229	7.55e-10	2.6e-07	Significant	Down in ABZ vs Control	BLUE	15366	3892	Hmmr	GO:0005829, GO:0015630, GO:0005737, GO:0009986, GO:0005540, GO:0005813,
28	ENSMUSG00000020439	-0.631147	4.27387	2.62e-08	6.43e-06	Significant	Down in ABZ vs Control	BLUE	29856	3386	Smtn	GO:0005515, GO:0005737, GO:0003779, GO:0005856, GO:0030036, GO:0005815, GO:0031941, GO:0003085, GO:0060452, , GO:0032456, GO:0017137
29	ENSMUSG00000020447	3.01706	-1.18785	5.08e-08	1.16e-05	Significant	Up in ABZ vs Control	RED	237636	4467	Npc1l1	GO:0016020, GO:0016021, GO:0005319, GO:0008144, GO:0017137, GO:0031489, GO:0006695, GO:0030299, GO:0030301, GO:0042157, GO:0042493, GO:0071501, GO:0031526, GO:0044214, GO:0014850
30	ENSMUSG00000020649	-0.760758	8.61713	1.42e-14	1.16e-11	Significant	Down in ABZ vs Control	BLUE	20135	2193	Rrm2	GO:0046872, GO:0005829, GO:0005515, GO:0005737, GO:0055114, GO:0016491, GO:0006260, GO:0005635, GO:0001824, GO:0009263, GO:0051290, GO:0004748, GO:0005971, GO:0009262, GO:0008199, GO:0042802, GO:0042803, , GO:0016020, GO:0016021
31	ENSMUSG00000020808	-0.76782	5.8189	1.28e-13	7.69e-11	Significant	Down in ABZ vs Control	BLUE	109212	1513	Pimreg	GO:0003674, GO:0005634, GO:0005654, GO:0005730, GO:0007049, GO:0051301,
32	ENSMUSG00000020897	-0.762392	7.19277	2.85e-14	2e-11	Significant	Down in ABZ vs Control	BLUE	20877	1950	Aurkb	GO:0032133, GO:0043988, GO:0032467, GO:0007094, GO:0004672, GO:0005524, GO:0006468, GO:0016740, GO:0046872, GO:0005634, GO:0005654, GO:0005737, GO:0000166, GO:0005694, GO:0019900, GO:0005856, GO:0004674, GO:0016301, GO:0016310, GO:0005515, GO:0032091, GO:0000122, GO:0000775, GO:0000780, GO:0007049, GO:0051301, GO:0005819, GO:0030496, GO:0007051, GO:0032465, GO:0097431, GO:0010369, GO:0034644, GO:…
33	ENSMUSG00000020908	1.74346	-0.0258677	9.87e-09	2.72e-06	Significant	Up in ABZ vs Control	RED	17883	6031	Myh3	GO:0005524, GO:0005737, GO:0000166, GO:0003779, GO:0005516, GO:0051015, GO:0003774, GO:0016459, GO:0046034, GO:0016887, GO:0043292, GO:0032982, GO:0003009, GO:0000146, GO:0030016, GO:0005515
34	ENSMUSG00000020914	-0.768566	10.4637	5.32e-15	6.32e-12	Significant	Down in ABZ vs Control	BLUE	21973	5221	Top2a	GO:0005524, GO:0046872, GO:0003677, GO:0005634, GO:0005654, GO:0032991, GO:0005737, GO:0000166, GO:0016853, GO:0042803, GO:0046982, GO:0045944, GO:0003682, GO:0005730, GO:0000287, GO:0048511, GO:0008094, GO:0043565, GO:0006974, GO:0000793, GO:0005814, GO:0043065, GO:0042826, GO:0003916, GO:0006265, GO:0008022, GO:0002244, GO:0005515, GO:0019899, GO:0043130, GO:0000228, GO:1990904, GO:0000712, GO:…
35	ENSMUSG00000021273	-0.778016	7.40566	7.08e-15	6.93e-12	Significant	Down in ABZ vs Control	BLUE	14137	3698	Fdft1	GO:0008610, GO:0016740, GO:0016021, GO:0009058, GO:0016765, GO:0004310, GO:0051996, GO:0016020, GO:0046872, GO:0003824, GO:0008152, GO:0043231, GO:0005783, GO:0006629, GO:0008202, GO:0008203, GO:0006694, GO:0005789, GO:0006695, GO:0016126, GO:0045338, GO:0008299,
36	ENSMUSG00000021485	-0.864631	4.33134	2.25e-14	1.64e-11	Significant	Down in ABZ vs Control	BLUE	17121	1742	Mxd3	GO:0003677, GO:0005634, GO:0005515, GO:0046983, GO:0045892, GO:0001227, GO:0000977, GO:0000122, GO:0090575,
37	ENSMUSG00000021670	-0.523517	8.84205	1.06e-07	2.19e-05	Significant	Down in ABZ vs Control	BLUE	15357	4425	Hmgcr	GO:1900222, GO:0016020, GO:0016021, GO:0043231, GO:0042802, GO:0055114, GO:0016491, GO:0016616, GO:0005783, GO:0005789, GO:0006629, GO:0008202, GO:0008203, GO:0006694, GO:0050661, GO:0008299, GO:0061045, GO:0008542, GO:0005777, GO:0005778, GO:0016126, GO:0043066, GO:0008284, GO:0070374, GO:0051721, GO:0032874, GO:0006695, GO:0070402, GO:0004420, GO:0015936, GO:0010666, GO:0048661, GO:0061179, GO:…
38	ENSMUSG00000021697	-0.735222	4.8328	1.43e-11	6.33e-09	Significant	Down in ABZ vs Control	BLUE	218581	2563	Depdc1b	GO:0003674, GO:0005096, GO:0007165, GO:0043547, GO:0035556, GO:0016477, GO:0030177,
39	ENSMUSG00000021699	0.507389	5.76892	9.64e-07	0.000164943	Significant	Up in ABZ vs Control	RED	238871	4207	Pde4d	, GO:0008081, GO:0045822, GO:0002027, GO:0016020, GO:0046872, GO:0005886, GO:0016787, GO:0007165, GO:0005829, GO:0005634, GO:0005515, GO:0005737, GO:0005856, GO:0071222, GO:0004114, GO:0035264, GO:0030593, GO:0005813, GO:0005815, GO:0051117, GO:0016324, GO:0044325, GO:0004115, GO:0008144, GO:0030552, GO:0097110, GO:0032729, GO:0032743, GO:0032754, GO:0043951, GO:0050852, GO:0034704, GO:0050900, G…
40	ENSMUSG00000021701	0.846302	1.55173	2.63e-06	0.000363965	Significant	Up in ABZ vs Control	RED	20620	2800	Plk2	GO:2000773, GO:0090050, GO:0016525, GO:0004672, GO:0005524, GO:0006468, GO:0016740, GO:0005634, GO:0005737, GO:0000166, GO:0005856, GO:0042995, GO:0004674, GO:0016301, GO:0016310, GO:0000082, GO:0007265, GO:0044877, GO:0030425, GO:0010508, GO:0005813, GO:0000278, GO:0046599, GO:0005814, GO:0043066, GO:0032486, GO:0045732, GO:0000785, GO:0032465, GO:0007613, GO:0060291, GO:0060292, GO:0032092, GO:…
41	ENSMUSG00000022034	-0.783639	6.29467	1.68e-14	1.27e-11	Significant	Down in ABZ vs Control	BLUE	71988	3996	Esco2	GO:0016740, GO:0046872, GO:0005634, GO:0005654, GO:0005794, GO:0005694, GO:0030054, GO:0007049, GO:0016746, GO:0002244, GO:0001741, GO:0000785, GO:0006302, GO:0010369, GO:0007062, GO:0004468, GO:0016407, GO:0006275, GO:0007059, GO:0035861, GO:0031618, GO:0071168, GO:0034421,
42	ENSMUSG00000022048	-0.497183	6.52792	8.95e-07	0.000154473	Significant	Down in ABZ vs Control	BLUE	12934	4520	Dpysl2	GO:0007420, GO:0007411, GO:0016810, GO:0016020, GO:0032991, GO:0005829, GO:0005515, GO:0005737, GO:0005886, GO:0042802, GO:0007275, GO:0005856, GO:0007010, GO:0016787, GO:0043005, GO:0008017, GO:0005874, GO:0030426, GO:0030154, GO:0005739, GO:0030424, GO:0030425, GO:0007399, GO:0043025, GO:0010975, GO:0006897, GO:0019901, GO:0043195, GO:0045664, GO:0014049, GO:0048489, GO:0001975, GO:0021510, GO:…
43	ENSMUSG00000022351	-0.581428	8.11289	4.25e-09	1.25e-06	Significant	Down in ABZ vs Control	BLUE	20775	4467	Sqle	, GO:0004506, GO:0016020, GO:0016021, GO:0043231, GO:0010033, GO:0055114, GO:0016491, GO:0050660, GO:0005783, GO:0005789, GO:0016126, GO:0031090, GO:0042127, GO:0008203, GO:0140042, GO:0006725, GO:0071949, GO:0004497
44	ENSMUSG00000023004	-0.696991	8.13722	2.03e-12	1.03e-09	Significant	Down in ABZ vs Control	BLUE	22143	1743	Tuba1b	GO:0000226, GO:0015630, GO:0005515, GO:0005737, GO:0000166, GO:0005856, GO:0005874, GO:0003924, GO:0005200, GO:0005525, GO:0007017, GO:0003725, GO:0005881, GO:0005829, GO:0031625, GO:0000278, GO:0043209, GO:0071353, GO:0045121,
45	ENSMUSG00000023034	1.84563	2.36123	6.81e-31	4.62e-27	Significant	Up in ABZ vs Control	RED	15370	2553	Nr4a1	GO:0005634, GO:0003700, GO:0006355, GO:0008270, GO:0046872, GO:0003677, GO:0043565, GO:0005654, GO:0005829, GO:0005515, GO:0005737, GO:0046982, GO:0045944, GO:0005739, GO:0031965, GO:0000977, GO:0045893, GO:0001228, GO:0035914, GO:0071310, GO:0004879, GO:0030522, GO:0000978, GO:0005667, GO:0006915, GO:0008134, GO:0043065, GO:0044344, GO:0002042, GO:0043154, GO:0035259, GO:0045444, GO:0035924, GO:…
46	ENSMUSG00000023505	-0.560946	7.03577	2.19e-08	5.43e-06	Significant	Down in ABZ vs Control	BLUE	14793	1976	Cdca3	, GO:0003674, GO:0005737, GO:0016567, GO:0005829, GO:0007049, GO:0051301, GO:0005912
47	ENSMUSG00000023832	-0.645801	5.97867	3.5e-10	1.3e-07	Significant	Down in ABZ vs Control	BLUE	110460	2250	Acat2	GO:0016740, GO:0005654, GO:0005829, GO:0005737, GO:0005730, GO:0005739, GO:0006631, GO:0016746, GO:0016747, GO:0006635, GO:0003985, GO:0003988, GO:0045797, GO:0003824,
48	ENSMUSG00000023908	-0.534685	5.51106	3.2e-07	6.2e-05	Significant	Down in ABZ vs Control	BLUE	268930	2902	Pkmyt1	GO:0004672, GO:0005524, GO:0006468, GO:0016020, GO:0016740, GO:0000139, GO:0005794, GO:0046872, GO:0005634, GO:0005654, GO:0005737, GO:0051321, GO:0000166, GO:0004674, GO:0016301, GO:0016310, GO:0010923, GO:0005730, GO:0005783, GO:0005789, GO:0007049, GO:0106310, GO:0106311,
49	ENSMUSG00000023951	-0.469478	5.56351	6.83e-06	0.000817992	Significant	Down in ABZ vs Control	BLUE	22339	3451	Vegfa	GO:0005615, GO:0008083, GO:0016020, GO:0048873, GO:0005886, GO:0005634, GO:0008201, GO:0009986, GO:0005737, GO:0042802, GO:0007275, GO:0045944, GO:0005125, GO:0005576, GO:0048593, GO:0005515, GO:0010628, GO:0001934, GO:0010629, GO:0051781, GO:0030154, GO:0048018, GO:0000122, GO:0016477, GO:0001701, GO:0001822, GO:0030141, GO:0007399, GO:0050731, GO:0006357, GO:0033138, GO:1905604, GO:0043066, GO:…
50	ENSMUSG00000024301	-0.586586	3.81542	8.2e-07	0.00014386	Significant	Down in ABZ vs Control	BLUE	16580	2631	Kifc5b	, GO:0005524, GO:0016887, GO:0003777, GO:0007018, GO:0005634, GO:0000166, GO:0008017, GO:0003774, GO:0005874, GO:0005871, GO:0005815, GO:0090307, GO:0072686
51	ENSMUSG00000024369	-0.58619	5.87855	1.34e-08	3.61e-06	Significant	Down in ABZ vs Control	BLUE	27632	1607	Nelfe	GO:0032021, GO:0006355, GO:0005634, GO:0003676, GO:0005654, GO:0016604, GO:0003723, GO:0005886, GO:0005515, GO:1900364, GO:0034244, , GO:0003682, GO:0000122, GO:0045944, GO:0051571, GO:0070374
52	ENSMUSG00000024378	-0.456202	6.87516	5.52e-06	0.000684062	Significant	Down in ABZ vs Control	BLUE	170459	5097	Stard4	GO:0032367, GO:0008289, GO:0015485, GO:0120020, GO:0010873, GO:0010879, GO:0070508, GO:0070859, GO:0005737, GO:0031410, GO:0120009,
53	ENSMUSG00000024660	-0.697284	7.50628	2.71e-12	1.35e-09	Significant	Down in ABZ vs Control	BLUE	16319	3449	Incenp	GO:0000070, GO:0005634, GO:0005654, GO:0016604, GO:0032991, GO:0005829, GO:0005737, GO:0005694, GO:0005856, GO:0005874, GO:0000775, GO:0000800, GO:0007049, GO:0051301, GO:0000795, GO:0005819, GO:0030496, GO:1902412, GO:0010369, GO:0007059, GO:0000801, GO:0000281, GO:0000793, GO:0000776, GO:0000777, GO:0032133, GO:0005721, GO:0043539, GO:0071902, GO:0010032, GO:0051310, GO:0016572, GO:0051257, GO:…
54	ENSMUSG00000024665	-0.646079	6.56386	1.75e-10	6.86e-08	Significant	Down in ABZ vs Control	BLUE	56473	3150	Fads2	GO:0016020, GO:0016021, GO:0016491, GO:0055114, GO:0006629, GO:0005783, GO:0005789, GO:0006631, GO:0006633, GO:0006636, GO:0004768, GO:0016213,
55	ENSMUSG00000025137	-0.540464	7.29099	6.14e-08	1.39e-05	Significant	Down in ABZ vs Control	BLUE	68671	1881	Pcyt2	GO:0016740, GO:0003824, GO:0009058, GO:0006629, GO:0016779, GO:0008654, GO:0006646, GO:0004306,
56	ENSMUSG00000025574	-0.762023	6.32455	8.02e-14	5.27e-11	Significant	Down in ABZ vs Control	BLUE	21877	2490	Tk1	GO:0005524, GO:0016740, GO:0046872, GO:0005737, GO:0000166, GO:0042802, GO:0016301, GO:0016310, GO:0008270, GO:0051289, GO:0005829, GO:0071897, GO:0046104, GO:0004797, GO:0009157,
57	ENSMUSG00000025747	-0.655064	6.86946	7.62e-11	3.1e-08	Significant	Down in ABZ vs Control	BLUE	22171	3884	Tyms	GO:0016740, GO:0016020, GO:0005634, GO:0005829, GO:0005737, GO:0042803, GO:0005739, GO:0005743, GO:0008168, GO:0032259, GO:0005730, GO:0004799, GO:0006231, GO:0005759, GO:0008144, GO:0003729, GO:0017148, GO:0005542, GO:0035999, GO:1990825, GO:0006417, GO:0000900, GO:0006206, GO:0006235, GO:0007568, GO:0007623, GO:0009165, GO:0009636, GO:0014070, GO:0019860, GO:0032570, GO:0033189, GO:0034097, GO:…
58	ENSMUSG00000025912	-0.539468	4.3138	1.78e-06	0.000270704	Significant	Down in ABZ vs Control	BLUE	17864	4980	Mybl1	GO:0006355, GO:0003677, GO:0005634, GO:0000978, GO:0001228, GO:0045944, GO:0005654,
59	ENSMUSG00000025997	0.654061	6.90249	7.78e-11	3.11e-08	Significant	Up in ABZ vs Control	RED	22779	9278	Ikzf2	GO:0046872, GO:0003677, GO:0005634, GO:0003700, GO:0000790, GO:0042802, GO:0045944, GO:0006357, GO:0000978,
60	ENSMUSG00000026009	0.690454	3.31137	6.96e-08	1.51e-05	Significant	Up in ABZ vs Control	RED	54167	3241	Icos	GO:0016020, GO:0016021, GO:0031295, GO:0009897, GO:0005515, GO:0098609, GO:0005887, GO:0002517
61	ENSMUSG00000026107	0.456546	7.54487	4.41e-06	0.00057592	Significant	Up in ABZ vs Control	RED	109019	4790	Nabp1	GO:0003677, GO:0005634, GO:0005654, GO:0005829, GO:0006281, GO:0006974, GO:0003697, GO:0003723, GO:0000724, GO:0010212, GO:0000784, GO:0007093, GO:0070876,
62	ENSMUSG00000026274	-0.46326	6.40061	4.99e-06	0.000643597	Significant	Down in ABZ vs Control	BLUE	269224	5779	Pask	, GO:0004672, GO:0005524, GO:0006468, GO:0016740, GO:0005634, GO:0005829, GO:0005737, GO:0000166, GO:0035556, GO:0004674, GO:0008289, GO:0016301, GO:0016310, GO:0046777, GO:0097009, GO:0035091, GO:0045719, GO:0043576, GO:0070092, GO:0106310, GO:0106311
63	ENSMUSG00000026429	-0.541718	5.47499	2.36e-07	4.66e-05	Significant	Down in ABZ vs Control	BLUE	67196	3244	Ube2t	GO:0016740, GO:0005634, GO:0005654, GO:0000166, GO:0005524, GO:0003682, GO:0006281, GO:0006974, GO:0016567, GO:0005730, GO:0061631, GO:0004842, GO:0070936, GO:0000209, GO:0070979, GO:0051865, GO:0031625, GO:0070534, GO:0085020, GO:0006513, GO:0035519, GO:0044314,
64	ENSMUSG00000026458	1.55072	-0.30191	4.18e-06	0.000556078	Significant	Up in ABZ vs Control	RED	68507	6067	Ppfia4	GO:0005515, GO:0050808, GO:0045202, GO:0048786,
65	ENSMUSG00000026581	0.673772	5.79326	7.22e-11	3.06e-08	Significant	Up in ABZ vs Control	RED	20343	5703	Sell	GO:0050900, GO:0016020, GO:0016021, GO:0046872, GO:0007155, GO:0030246, GO:0016339, GO:0009897, GO:0005886, GO:0009986, GO:0005515, GO:0005887, GO:0005509, GO:0042981, GO:0050839, GO:0002020, GO:0070492, GO:0090023, GO:0050901, GO:0033198, GO:0051861
66	ENSMUSG00000026605	-0.54049	8.47747	4.32e-08	9.99e-06	Significant	Down in ABZ vs Control	BLUE	108000	11130	Cenpf	GO:0070840, GO:0000775, GO:0008134, GO:0005634, GO:0005654, GO:0005737, GO:0042803, GO:0008017, GO:0045892, GO:0001822, GO:0005813, GO:0000278, GO:0005819, GO:0030496, GO:0008022, GO:0005930, GO:0005635, GO:0000922, GO:0097539, GO:0036064, GO:0016363, GO:0015031, GO:0021591, GO:0007059, GO:0010389, GO:0016202, GO:0051310, GO:0000940, GO:0045120,
67	ENSMUSG00000026675	-0.460211	6.13977	6.66e-06	0.000802344	Significant	Down in ABZ vs Control	BLUE	15490	4612	Hsd17b7	GO:0016020, GO:0016021, GO:0055114, GO:0016491, GO:0006694, GO:0005783, GO:0006629, GO:0005789, GO:0007399, GO:0004303, GO:0007420, GO:0048706, GO:0030154, GO:0005148, GO:0006703, GO:0006695, GO:0000253, GO:0048568, GO:0008209, GO:0047024,
68	ENSMUSG00000026708	-0.608629	5.26297	9.24e-09	2.58e-06	Significant	Down in ABZ vs Control	BLUE	70454	4883	Cenpl	GO:0003674, GO:0008150, GO:0005575, GO:0005634, GO:0005694, GO:0000775,
69	ENSMUSG00000027306	-0.767682	7.83443	1.18e-14	1e-11	Significant	Down in ABZ vs Control	BLUE	108907	3526	Nusap1	GO:0040001, GO:0000281, GO:0005819, GO:0000226, GO:0003677, GO:0005634, GO:0005737, GO:0005694, GO:0005856, GO:0005874, GO:0005730, GO:0007049, GO:0051301, GO:0008017, GO:0005876, GO:0072686, GO:0007076, GO:0000070, GO:0045840,
70	ENSMUSG00000027313	-1.18336	4.88758	2.78e-27	1.41e-23	Significant	Down in ABZ vs Control	BLUE	69065	1637	Chac1	GO:0003839, GO:0005794, GO:0005829, GO:0006751, GO:0005737, GO:0007219, GO:0006915, GO:0016829, GO:0007399, GO:0005802, GO:0010955, GO:0022008, GO:0006986, GO:0045746, GO:0070059, GO:0005112, GO:0061928
71	ENSMUSG00000027342	-0.472124	8.25531	1.75e-06	0.000269814	Significant	Down in ABZ vs Control	BLUE	18538	1518	Pcna	, GO:0003677, GO:0005634, GO:0005654, GO:0016604, GO:0005515, GO:0042802, GO:0003682, GO:0006281, GO:0006974, GO:0000122, GO:0006260, GO:0044877, GO:0030971, GO:0008134, GO:0005813, GO:0006298, GO:0006275, GO:0008022, GO:0019899, GO:0003684, GO:0000785, GO:0043596, GO:0045740, GO:0034644, GO:0045739, GO:0030331, GO:0019985, GO:0005652, GO:0032405, GO:0070182, GO:0005657, GO:0035035, GO:0033993, G…
72	ENSMUSG00000027380	0.826335	1.85208	7.91e-07	0.000140146	Significant	Up in ABZ vs Control	RED	74121	2842	Acoxl	GO:0006631, GO:0055114, GO:0016491, GO:0071949, GO:0016627, GO:0055088, GO:0005777, GO:0005504, GO:0003997, GO:0006635, GO:0050660, GO:0033540,
73	ENSMUSG00000027715	-0.459198	7.9064	3.55e-06	0.000478137	Significant	Down in ABZ vs Control	BLUE	12428	2965	Ccna2	GO:0005634, GO:0005654, GO:0005829, GO:0005515, GO:0005737, GO:0016538, GO:0045893, GO:0007049, GO:0051301, GO:0019901, GO:0019904, GO:0048146, GO:0006275, GO:0000079, GO:0044772, GO:0000307, GO:0000086, GO:0001939, GO:0016572, GO:0001940, GO:0044843, GO:0031100, GO:0032355, GO:0033762, GO:0036120, GO:0044320, GO:0071314, GO:0071373, GO:0071392, GO:0071407, GO:0071456, GO:0071732, GO:0090102, GO:…
74	ENSMUSG00000027939	0.601588	2.96483	8.26e-06	0.000956092	Significant	Up in ABZ vs Control	RED	77595	5710	Nup210l	GO:0016020, GO:0016021, GO:0003674, GO:0005643, GO:0007286, GO:0060009
75	ENSMUSG00000027952	-0.534456	4.66475	1.12e-06	0.000188798	Significant	Down in ABZ vs Control	BLUE	68603	1194	Pmvk	GO:0016740, GO:0005829, GO:0005737, GO:0000166, GO:0005524, GO:0006629, GO:0008202, GO:0008203, GO:0006694, GO:0016301, GO:0016310, GO:0005777, GO:0004631, GO:0006695, GO:0016126, GO:0019287, GO:0008299, GO:0070723
76	ENSMUSG00000028175	-0.498028	5.56049	1.81e-06	0.000272711	Significant	Down in ABZ vs Control	BLUE	76131	3323	Depdc1a	GO:0007165, GO:0035556, GO:0045892, GO:0005634, GO:0017053, GO:0005096, GO:0043547
77	ENSMUSG00000028212	-0.56654	5.88078	3.97e-08	9.5e-06	Significant	Down in ABZ vs Control	BLUE	12448	3006	Ccne2	, GO:0000082, GO:0005634, GO:0051726, GO:0042025, GO:0016538, GO:0005737, GO:0007049, GO:0051301, GO:0019901, GO:0005813, GO:0007129, GO:0000079, GO:0044772, GO:0000307, GO:0000723, GO:0006270, GO:1903827, GO:0097135, GO:0070192, GO:0097134
78	ENSMUSG00000028341	2.72419	0.207305	1.8e-18	4.58e-15	Significant	Up in ABZ vs Control	RED	18124	5720	Nr4a3	GO:0005634, GO:0003700, GO:0006355, GO:0008270, GO:0046872, GO:0003677, GO:0043565, GO:0042803, GO:0045944, GO:0000977, GO:0001228, GO:0004879, GO:0030522, GO:0042472, GO:0000978, GO:0005667, GO:0048008, GO:0030534, GO:0019901, GO:0043066, GO:0045893, GO:0050885, GO:0000122, GO:0043524, GO:0048752, GO:0021766, GO:0050679, GO:0035259, GO:0045444, GO:1904754, GO:0010828, GO:0097009, GO:0007411, GO:…
79	ENSMUSG00000028438	-0.618702	6.18729	1.4e-09	4.45e-07	Significant	Down in ABZ vs Control	BLUE	109242	5593	Kif24	GO:0005524, GO:0032991, GO:0003777, GO:0007018, GO:0005737, GO:0000166, GO:0042802, GO:0005856, GO:0008017, GO:0005874, GO:0005814, GO:0030030, GO:0060271, GO:0007019, GO:0005515,
80	ENSMUSG00000028523	0.846603	2.42424	1.44e-08	3.81e-06	Significant	Up in ABZ vs Control	RED	67344	1772	Tctex1d1	, GO:0003674, GO:0008150, GO:0005575
81	ENSMUSG00000028524	1.7984	4.47242	2.19e-53	4.45e-49	Significant	Up in ABZ vs Control	RED	73094	6061	Sgip1	, GO:0072583, GO:0016020, GO:0005886, GO:0005737, GO:0005515, GO:0008017, GO:0008092, GO:0017124, GO:0006897, GO:0015631, GO:0040018, GO:0098793, GO:0005905, GO:0002021, GO:0005856, GO:0097009, GO:0030136, GO:0048260, GO:0005543, GO:0030122, GO:1904000, GO:0048268, GO:2000253
82	ENSMUSG00000028551	-0.814161	5.69812	5.58e-15	6.32e-12	Significant	Down in ABZ vs Control	BLUE	12580	2471	Cdkn2c	GO:0005634, GO:0005737, GO:0000082, GO:0007049, GO:0019901, GO:0008285, GO:0045736, GO:0030308, GO:0007050, GO:0000079, GO:0042326, GO:0004861, GO:0048709, GO:0005515
83	ENSMUSG00000028718	-0.550994	7.07008	3.77e-08	9.13e-06	Significant	Down in ABZ vs Control	BLUE	20460	5368	Stil	GO:0042802, GO:0007052, GO:0046599, GO:0051298, GO:0071539, GO:0005737, GO:0005813, GO:0005814,
84	ENSMUSG00000028863	-0.537992	5.81512	1.97e-07	3.97e-05	Significant	Down in ABZ vs Control	BLUE	70088	4550	Meaf6	GO:0000123, GO:0005634, GO:0005694, GO:0016573, GO:0005730, GO:0000775, GO:0006325, GO:0070776, GO:0043981, GO:0043982, GO:0044154, GO:0000776, GO:0043968, GO:0035267, GO:0000777, GO:0043983, GO:0043994, GO:0043972, GO:1990467, GO:1990468,
85	ENSMUSG00000029482	-0.700004	6.96253	3.34e-12	1.58e-09	Significant	Down in ABZ vs Control	BLUE	78894	3239	Aacs	GO:0005829, GO:0005737, GO:0000166, GO:0005524, GO:0006629, GO:0016874, GO:0042493, GO:0006631, GO:0007584, GO:0014070, GO:0045471, GO:0001889, GO:0032024, GO:0071333, GO:0010243, GO:0047760, GO:0034201, GO:0030729, GO:0014074, GO:0042594, GO:0050872, GO:0060612, GO:0071394, GO:0071397, GO:0003824,
86	ENSMUSG00000029530	0.693244	7.96884	2.87e-12	1.39e-09	Significant	Up in ABZ vs Control	RED	12769	5197	Ccr9	GO:0016020, GO:0016021, GO:0009897, GO:0006955, GO:0005886, GO:0019722, GO:0009986, GO:0005515, GO:0007186, GO:0004930, GO:0007165, GO:0004950, GO:0006935, GO:0070098, GO:0016493, GO:0007204, GO:0019956, GO:0019957, GO:0060326, GO:0002305,
87	ENSMUSG00000030346	-0.487813	6.25541	1.68e-06	0.00026517	Significant	Down in ABZ vs Control	BLUE	19362	2233	Rad51ap1	GO:0005634, GO:0003723, GO:0006281, GO:0003690, GO:0003697, , GO:0000724, GO:0010569, GO:0036297, GO:0071479, GO:0000790, GO:0032991, GO:0000217, GO:0003677, GO:0062037, GO:0006974, GO:0010845, GO:1905168
88	ENSMUSG00000030600	-0.701514	2.48998	1.62e-06	0.000260824	Significant	Down in ABZ vs Control	BLUE	80749	3060	Lrfn1	GO:0005515, GO:0016020, GO:0016021, GO:0005886, GO:0009986, GO:0030054, GO:0045202, GO:0045211, GO:0099061, GO:0098839, GO:0099151,
89	ENSMUSG00000030786	0.684059	3.68677	1.8e-08	4.64e-06	Significant	Up in ABZ vs Control	RED	16409	4682	Itgam	GO:0016020, GO:0016021, GO:0046872, GO:0007155, GO:0008305, GO:0007229,
90	ENSMUSG00000030827	-0.624611	3.65657	2.76e-07	5.4e-05	Significant	Down in ABZ vs Control	BLUE	56636	951	Fgf21	GO:0005104, GO:0008543, GO:0008083, GO:0005615, GO:0005576, GO:0005737, GO:0030154, GO:0008284, GO:0046326, GO:0070374, GO:0005829, GO:0120162, GO:0030334, GO:0009887, GO:2000352, GO:0010628, GO:1901215, GO:0090080, GO:0010898, GO:0001934, GO:0014823, GO:0030968, GO:0031667, GO:0035690, GO:0071333, GO:0071377, GO:0071404, GO:0072577, GO:1904640
91	ENSMUSG00000030867	-0.499377	7.11763	6.02e-07	0.000110452	Significant	Down in ABZ vs Control	BLUE	18817	2199	Plk1	GO:0004672, GO:0005524, GO:0006468, GO:0016740, GO:0005634, GO:0015630, GO:0005515, GO:0005737, GO:0000166, GO:0005694, GO:0042802, GO:0005856, GO:0004674, GO:0016301, GO:0016310, GO:0051443, GO:0000122, GO:0000775, GO:0000780, GO:0007049, GO:0051301, GO:0010800, GO:0031648, GO:0019901, GO:0033365, GO:0005813, GO:0000795, GO:0000278, GO:0007094, GO:0005814, GO:0043066, GO:0008017, GO:0005815, GO:…
92	ENSMUSG00000031004	-0.613719	9.86887	4.11e-10	1.47e-07	Significant	Down in ABZ vs Control	BLUE	17345	10061	Mki67	GO:0003677, GO:0005634, GO:0005654, GO:0016604, GO:0005737, GO:0000166, GO:0005524, GO:0005694, GO:0005730, GO:0007049, GO:0000793, GO:0008022, GO:0007088, GO:1902275, GO:0008283, GO:0051321, GO:0051983, GO:0072574, GO:1990705, GO:0000775, GO:0005515
93	ENSMUSG00000031349	-0.793511	5.94041	1.51e-14	1.18e-11	Significant	Down in ABZ vs Control	BLUE	18194	2168	Nsdhl	GO:0016020, GO:0016021, GO:0055114, GO:0016491, GO:0016616, GO:0003854, GO:0006694, GO:0005783, GO:0006629, GO:0008202, GO:0008203, GO:0005789, GO:0005811, GO:0060716, GO:0001942, GO:0006695, GO:0016126, GO:0007224, GO:0047012, GO:0103066, GO:0103067, GO:0000252,
94	ENSMUSG00000031604	-0.729129	6.85788	4.55e-13	2.57e-10	Significant	Down in ABZ vs Control	BLUE	66234	2969	Msmo1	GO:0008610, GO:0016020, GO:0016021, GO:0055114, GO:0005506, GO:0016491, GO:0006629, GO:0008202, GO:0008203, GO:0006694, GO:0005783, GO:0005789, GO:0000254, GO:0016126, GO:0006695,
95	ENSMUSG00000031668	0.449467	7.28211	6.66e-06	0.000802344	Significant	Up in ABZ vs Control	RED	13666	4513	Eif2ak3	GO:0004672, GO:0005524, GO:0006468, GO:0005789, GO:0004674, GO:0004694, GO:0019899, GO:0019903, GO:0042802, GO:0051879, GO:0001503, GO:0001525, GO:0006983, GO:0010575, GO:0010628, GO:0030968, GO:0031018, GO:0032055, GO:0034198, GO:0034976, GO:0036492, GO:0042149, GO:0045943, GO:0046777, GO:0070417, GO:1902235, GO:1990737, GO:0048471, GO:0005515,
96	ENSMUSG00000031770	-0.463166	5.84769	7.22e-06	0.000855356	Significant	Down in ABZ vs Control	BLUE	64209	1952	Herpud1	GO:0016020, GO:0016021, GO:0016567, GO:0005515, GO:0005783, GO:0006511, GO:0005789, GO:0044325, GO:0006874, GO:0032469, GO:0030968, GO:0030433, GO:0043154, GO:0045047, GO:0034976, GO:0006986, GO:2001243, GO:1902236, GO:1990756, GO:0031396, GO:0030970, GO:0044322, GO:1903071, GO:1902235, GO:1990037, GO:1903069,
97	ENSMUSG00000032018	-0.451701	6.58867	7.68e-06	0.000894873	Significant	Down in ABZ vs Control	BLUE	235293	4787	Sc5d	GO:0008610, GO:0016020, GO:0016021, GO:0043231, GO:0055114, GO:0005506, GO:0016491, GO:0006629, GO:0008202, GO:0006694, GO:0005783, GO:0005789, GO:0016126, GO:0033490, GO:0000248
98	ENSMUSG00000032041	1.20826	0.405278	2.65e-06	0.000363965	Significant	Up in ABZ vs Control	RED	117149	4589	Tirap	GO:0016020, GO:0005886, GO:0007165, GO:0005737, GO:0002376, GO:0045087, GO:0006954, GO:0042802, GO:0005080, GO:0035662, GO:0035663, GO:0007250, GO:0031334, GO:0032496, GO:0032738, GO:0032757, GO:0032760, GO:0034137, GO:0034145, GO:0035665, GO:0043123, GO:0045088, GO:0046330, GO:0051092, GO:0070374, GO:0070935, GO:0005515, GO:0032755,
99	ENSMUSG00000032109	1.91336	-0.695013	1.65e-06	0.00026199	Significant	Up in ABZ vs Control	RED	270151	3669	Nlrx1	GO:0016020, GO:0005515, GO:0005886, GO:0000166, GO:0005524, GO:0035556, GO:0030054, GO:0005739, GO:0002376, GO:0045087, GO:0043124, GO:0005741, GO:0039536, GO:0032688, GO:0050728, GO:0016032, GO:0045824, GO:0032715,
100	ENSMUSG00000032193	-0.623731	7.76742	3.41e-10	1.28e-07	Significant	Down in ABZ vs Control	BLUE	16835	4627	Ldlr	GO:0050729, GO:0010628, GO:0010629, GO:0005615, GO:0042632, GO:0061889, GO:1903979, GO:0005886, GO:0071398, GO:0016020, GO:0016021, GO:0005794, GO:0009897, GO:0005509, GO:0009986, GO:0005515, GO:0042802, GO:0006629, GO:0008202, GO:0008203, GO:0006869, GO:0005768, GO:0005769, GO:0005764, GO:0005770, GO:0055038, GO:0043235, GO:0006897, GO:0005901, GO:0005905, GO:0002020, GO:0030301, GO:0034383, GO:…
101	ENSMUSG00000032332	2.62727	-1.26278	1.63e-06	0.000260824	Significant	Up in ABZ vs Control	RED	12816	11511	Col12a1	, GO:0005615, GO:0005576, GO:0062023, GO:0007155, GO:0005581, GO:0030020, GO:0035987, GO:0005595, GO:0005515
102	ENSMUSG00000032715	-0.629454	5.4381	2.18e-09	6.52e-07	Significant	Down in ABZ vs Control	BLUE	228775	2026	Trib3	GO:0045717, GO:0045599, GO:0032869, GO:0005524, GO:0006468, GO:0005634, GO:0005654, GO:0005515, GO:0000122, GO:0045892, GO:0003714, GO:0006915, GO:0019901, GO:0032436, GO:0019899, GO:0034976, GO:0070059, GO:0032092, GO:0010506, GO:0006469, GO:0004860, GO:0031625, GO:0043405, GO:0045732, GO:0031434, GO:0055106, GO:0010827, GO:0051443, GO:0004672,
103	ENSMUSG00000033105	-0.902793	7.26107	2.36e-19	6.86e-16	Significant	Down in ABZ vs Control	BLUE	16987	6992	Lss	, GO:0005811, GO:0016104, GO:0042300, GO:0000250, GO:0016020, GO:0043231, GO:0016853, GO:0006629, GO:0006694, GO:0005783, GO:0005789, GO:0031647, GO:0006695, GO:0016866, GO:0016125
104	ENSMUSG00000033107	0.636652	5.29352	1.76e-09	5.43e-07	Significant	Up in ABZ vs Control	RED	67664	1406	Rnf125	GO:0016020, GO:0016740, GO:0000139, GO:0005794, GO:0046872, GO:0016567, GO:0006511, GO:0002376, GO:0061630, GO:0000209, GO:0005829, GO:0002250, GO:0043231, GO:1990830, GO:0039536, GO:0032480, GO:0034098, GO:0004842, GO:0002039, GO:0008270, GO:0031624
105	ENSMUSG00000034329	-0.548216	5.97392	9.61e-08	2.04e-05	Significant	Down in ABZ vs Control	BLUE	237911	6931	Brip1	GO:0005524, GO:0046872, GO:0016787, GO:0003677, GO:0005634, GO:0003676, GO:0005654, GO:0005737, GO:0000166, GO:0003682, GO:0007283, GO:0004386, GO:0006281, GO:0006974, GO:0031965, GO:0010629, GO:0006139, GO:0032508, GO:0051536, GO:0051539, GO:0003678, GO:0006357, GO:0008285, GO:0016818, GO:0003724, GO:0007129, GO:0072520, GO:0007286, GO:0008584, GO:0051026, GO:1990918, GO:0006289, GO:0007284, GO:…
106	ENSMUSG00000034413	-0.543179	3.68298	6.93e-06	0.000824783	Significant	Down in ABZ vs Control	BLUE	240055	6195	Neurl1b	GO:0046872, GO:0016740, GO:0005737, GO:0005515, GO:0016567, GO:0005769, GO:0061630, GO:0007219, GO:0070086
107	ENSMUSG00000034765	0.752471	3.44929	1.84e-09	5.58e-07	Significant	Up in ABZ vs Control	RED	240672	2473	Dusp5	GO:0017017, GO:0016787, GO:0005634, GO:0004721, GO:0004725, GO:0005737, GO:0016791, GO:0006470, GO:0016311, GO:0045892, GO:0008138, GO:0000188, GO:0051019, GO:0035335, GO:0004722, GO:0045906, GO:0001706, GO:0035970, GO:0106306, GO:0106307, GO:0008330
108	ENSMUSG00000034906	-0.482005	7.45228	1.29e-06	0.000213604	Significant	Down in ABZ vs Control	BLUE	215387	2695	Ncaph	GO:0000796, GO:0007076, GO:0005634, GO:0005654, GO:0005829, GO:0005737, GO:0005694, GO:0003682, GO:0007049, GO:0030261, GO:0051301, GO:0007143, GO:0051309, GO:0010032, GO:0045132, GO:0044547, GO:0072587, GO:2000373, GO:0000799,
109	ENSMUSG00000035126	0.685122	5.53954	6.28e-11	2.72e-08	Significant	Up in ABZ vs Control	RED	242584	5214	Wdr78	, GO:0005737, GO:0003341, GO:0007018, GO:0005858, GO:0005856, GO:0042995, GO:0005515, GO:0002244, GO:0005929, GO:0045503, GO:0045504, GO:0005930, GO:0031514, GO:0070286
110	ENSMUSG00000035270	0.892515	1.4707	2.13e-06	0.000311649	Significant	Up in ABZ vs Control	RED	224224	6890	Impg2	GO:0016020, GO:0016021, GO:0008150, GO:0008201, GO:0042995, GO:0005576, GO:0005201, GO:0031012, GO:0007601, GO:0005540, GO:0043235, GO:0033165,
111	ENSMUSG00000035566	2.89505	-0.900164	1.38e-09	4.45e-07	Significant	Up in ABZ vs Control	RED	219228	11451	Pcdh17	GO:0016020, GO:0016021, GO:0005509, GO:0005887, GO:0007155, GO:0007156, GO:0005886, GO:0098978, GO:0030534, GO:0098982, GO:0099056, GO:0050805, GO:1904071, GO:2000807, GO:0099560, GO:0099055,
112	ENSMUSG00000035953	-0.517115	4.74531	2.19e-06	0.000313717	Significant	Down in ABZ vs Control	BLUE	219024	3232	Pip4p1	GO:0034597, GO:0016020, GO:0016021, GO:0005886, GO:0016787, GO:0046856, GO:0031410, GO:0008203, GO:0005515, GO:0005768, GO:0005764, GO:0005765, GO:0031902, GO:0032418, GO:0030670, GO:0006991, GO:1904263, GO:0070070, GO:0010008,
113	ENSMUSG00000036223	-0.506427	4.29738	7.69e-06	0.000894873	Significant	Down in ABZ vs Control	BLUE	66468	2630	Ska1	GO:0051301, GO:0007059, GO:0008017, GO:0000278, GO:0031110, GO:0000940, GO:0005876, GO:0015630
114	ENSMUSG00000036752	-0.491742	8.04328	6.72e-07	0.0001201	Significant	Down in ABZ vs Control	BLUE	227613	1598	Tubb4b	GO:0000226, GO:0005737, GO:0000166, GO:0005856, GO:0005874, GO:0003924, GO:0005200, GO:0005525, GO:0007017, GO:0003725, GO:0000278, GO:0043209, GO:0045298,
115	ENSMUSG00000036777	-0.477204	6.99523	1.92e-06	0.000287978	Significant	Down in ABZ vs Control	BLUE	68743	4605	Anln	GO:0005634, GO:0005654, GO:0005737, GO:0003779, GO:0005856, GO:0042995, GO:0005938, GO:0007049, GO:0051301, GO:0030496, GO:0002244, GO:0015629, GO:0099738, GO:0017049, GO:0090521, GO:0000281, GO:0005826, GO:0032059, GO:0000915, GO:0031106, GO:1904172,
116	ENSMUSG00000036853	0.616344	3.15807	2.15e-06	0.000312415	Significant	Up in ABZ vs Control	RED	171166	2991	Mcoln3	GO:0005261, GO:0016020, GO:0016021, GO:0034220, GO:0098655, GO:0005886, GO:0005737, GO:0006811, GO:0031410, GO:0042995, GO:0008289, GO:0005768, GO:0007626, GO:0051209, GO:0031902, GO:0005765, GO:0000421, GO:0031901, GO:0010008, GO:0042491, GO:0060171, GO:0072345,
117	ENSMUSG00000036882	-0.540459	4.0662	2.81e-06	0.000383723	Significant	Down in ABZ vs Control	BLUE	233071	4396	Arhgap33	GO:0016020, GO:0005886, GO:0032991, GO:0005096, GO:0007165, GO:0043547, GO:0005515, GO:0005737, GO:0015031, GO:0035091, GO:0019901, GO:0043197, GO:0061001, GO:0007264, GO:0009636,
118	ENSMUSG00000037071	-0.740221	3.65449	1e-09	3.29e-07	Significant	Down in ABZ vs Control	BLUE	20249	4832	Scd1	GO:0016717, GO:0016020, GO:0016021, GO:0046872, GO:0043231, GO:0055114, GO:0016491, GO:0005783, GO:0006629, GO:0009617, GO:0005730, GO:0005789, GO:0050830, GO:0006631, GO:0006633, GO:0005506, GO:0120162, GO:0031090, GO:0030176, GO:0050873, GO:0050872, GO:0034435, GO:0010873, GO:0070542, GO:1903966, GO:0004768, GO:0032896, GO:0006636, GO:0006641, GO:0008610, GO:0033561, GO:0034434, GO:0048733, GO:…
119	ENSMUSG00000037754	0.503798	7.66625	3.94e-07	7.47e-05	Significant	Up in ABZ vs Control	RED	228852	6685	Ppp1r16b	GO:0016020, GO:0005886, GO:0005634, GO:0048471, GO:0042995, GO:0019888, GO:0043666, GO:0014066, GO:0016607, GO:0061028, GO:0035307, GO:0051489, GO:0035308, GO:1903589, GO:0001938, GO:0035304, GO:1902309, GO:0008157, GO:0005515, GO:0017020, GO:1903670,
120	ENSMUSG00000038007	1.49678	1.53148	3.33e-15	4.52e-12	Significant	Up in ABZ vs Control	RED	230379	4216	Acer2	GO:0006672, GO:0016811, GO:0016020, GO:0016021, GO:0000139, GO:0005794, GO:0046872, GO:0016787, GO:0006974, GO:0006629, GO:0006665, GO:0042981, GO:0032526, GO:0001953, GO:0008284, GO:0017040, GO:0102121, GO:0006919, GO:0030173, GO:0010942, GO:0010506, GO:0030330, GO:0046512, GO:0033629, GO:0046514, GO:0071633, GO:0090285, GO:0035690,
121	ENSMUSG00000038393	0.782671	5.39082	1.26e-13	7.69e-11	Significant	Up in ABZ vs Control	RED	56338	2827	Txnip	GO:0005634, GO:0005515, GO:0005737, GO:0031625, GO:0000122, GO:0043086, GO:0007049, GO:0048008, GO:0006979, GO:0043065, GO:0005829, GO:0042127, GO:0004857, GO:0006606, GO:0030216, GO:0005758, GO:0015031, GO:0051782, GO:0071228, GO:0009612, GO:0009749, GO:0032355, GO:0032570, GO:0042493, GO:0042542, GO:0051592,
122	ENSMUSG00000038418	0.88798	1.66885	5.24e-07	9.8e-05	Significant	Up in ABZ vs Control	RED	13653	4484	Egr1	GO:0045944, GO:0046872, GO:0003677, GO:0005634, GO:0005654, GO:0005737, GO:0000790, GO:0010628, GO:0045893, GO:0001228, GO:0035914, GO:0000977, GO:0071310, GO:0000981, GO:0000122, GO:0008270, GO:0006357, GO:0003700, GO:0000978, GO:0048511, GO:0042981, GO:0008134, GO:0043565, GO:0003690, GO:0030217, GO:0006355, GO:0043525, GO:1990841, GO:0032922, GO:0000976, GO:0061418, GO:0010942, GO:0001666, GO:…
123	ENSMUSG00000038943	-0.823921	6.82836	3.32e-16	4.83e-13	Significant	Down in ABZ vs Control	BLUE	233406	3645	Prc1	GO:0032465, GO:0000226, GO:0005856, GO:0008017, GO:0001578, GO:0019894, GO:0019901, GO:0008284, GO:0005634, GO:0005654, GO:0005819, GO:0005886, GO:0015630, GO:0030496, GO:0045171, GO:0070938, GO:0005737, GO:0042802, GO:0005874, GO:0007049, GO:0051301, GO:0000922, GO:0051256, GO:0000281, GO:1990023,
124	ENSMUSG00000039396	-0.92664	4.87126	1.62e-17	3.3e-14	Significant	Down in ABZ vs Control	BLUE	234258	3085	Neil3	GO:0008270, GO:0046872, GO:0016787, GO:0003677, GO:0005634, GO:0003824, GO:0016798, GO:0008152, GO:0003676, GO:0005654, GO:0006281, GO:0006974, GO:0006289, GO:0003697, GO:0006284, GO:0003684, GO:0016829, GO:0003906, GO:0016799, GO:0140078, GO:0003690, GO:0019104, GO:0036297, GO:0000405, GO:1904931,
125	ENSMUSG00000039911	0.951661	3.62426	7.62e-15	6.93e-12	Significant	Up in ABZ vs Control	RED	74646	3092	Spsb1	GO:0005829, GO:0005737, GO:0005515, GO:0016567, GO:0006511, GO:0043161, GO:1990756, GO:0019005,
126	ENSMUSG00000040204	-0.718985	8.18524	4.01e-13	2.33e-10	Significant	Down in ABZ vs Control	BLUE	68026	2530	Pclaf	GO:0005634, GO:0048471, GO:0005737, GO:0006974, GO:0003682, GO:0051726, GO:0006281, GO:0006260, GO:0005813, GO:0007098, GO:0009411, GO:0019985,
127	ENSMUSG00000040312	-0.514514	4.6965	2.62e-06	0.000363965	Significant	Down in ABZ vs Control	BLUE	240084	3054	Cchcr1	GO:0030154, GO:0005634, GO:0005829, GO:0005515, GO:0005737, GO:0042802, GO:0007275, GO:0005814, GO:0006611,
128	ENSMUSG00000040618	-0.592035	3.38407	2.56e-06	0.000361013	Significant	Down in ABZ vs Control	BLUE	74551	4625	Pck2	GO:0004613, GO:0017076, GO:0004611, GO:0046872, GO:0005829, GO:0000166, GO:0005525, GO:0005739, GO:0033993, GO:0006094, GO:0016829, GO:0016831, GO:0030145, GO:0032024, GO:0042594, GO:0006090, GO:0006107, GO:0006116, GO:0070365, GO:0032869, GO:0019543, GO:0046327, GO:0071333, GO:0071549, , GO:0032496, GO:0071356, GO:0071548
129	ENSMUSG00000040728	0.771619	3.61206	3.82e-10	1.39e-07	Significant	Up in ABZ vs Control	RED	207920	3864	Esrp1	GO:0005634, GO:0003676, GO:0003723, GO:0003729, GO:0043484, GO:0005654, GO:0016604, GO:1990904, GO:0006397, GO:0008380, GO:0060441, GO:0050679, GO:0060445, GO:0000380, GO:0042669,
130	ENSMUSG00000041064	-0.481944	5.61202	3.73e-06	0.000499663	Significant	Down in ABZ vs Control	BLUE	208084	3897	Pif1	GO:0016787, GO:0003677, GO:0005634, GO:0000166, GO:0005524, GO:0006281, GO:0006974, GO:0005739, GO:0004386, GO:0003678, GO:0000723, GO:0000784, GO:0006310, GO:0042162, GO:0000287, GO:0043139, GO:0032508, GO:0032204, GO:0032211, GO:0005657, GO:0051974, GO:0017116, GO:0000002, GO:0051880, GO:0006260, GO:0010521, GO:0033678,
131	ENSMUSG00000041939	-0.492316	4.89293	5.41e-06	0.000676439	Significant	Down in ABZ vs Control	BLUE	17855	2380	Mvk	GO:0005524, GO:0016740, GO:0000166, GO:0016301, GO:0016310, GO:0004496, GO:0005737, GO:0006629, GO:0008202, GO:0008203, GO:0006694, GO:0008299, GO:0006695, GO:0016126, GO:0019287, GO:0042802, GO:0050728, GO:0005829, GO:0043231, , GO:0046872, GO:0000287, GO:0005777, GO:0003729, GO:0017148, GO:1990825
132	ENSMUSG00000042029	-0.572833	8.17684	7e-09	2.01e-06	Significant	Down in ABZ vs Control	BLUE	76044	4684	Ncapg2	GO:0005634, GO:0005654, GO:0005515, GO:0016607, GO:0007049, GO:0030261, GO:0051301, GO:0006366, GO:0035064, GO:0043425, GO:0030218, GO:0061098, GO:0000796, GO:0001833, GO:0045647, GO:2000273, GO:0000070, GO:0140416, GO:0016020, GO:0016021,
133	ENSMUSG00000042489	-0.560093	7.51578	1.84e-08	4.67e-06	Significant	Down in ABZ vs Control	BLUE	269582	5027	Clspn	GO:0003677, GO:0005634, GO:0005654, GO:0005794, GO:0005694, GO:0006281, GO:0006974, GO:0007049, GO:0032147, GO:0007095, GO:0018105, GO:0000077, GO:0010997, GO:0033314, GO:0000076, GO:0000217,
134	ENSMUSG00000042492	-0.477939	5.03634	8.32e-06	0.00095745	Significant	Down in ABZ vs Control	BLUE	68449	3614	Tbc1d10b	GO:0005096, GO:0005737, GO:0005886, GO:0005829, GO:0043087, GO:0017137, GO:0006886, GO:0090630, GO:0042147,
135	ENSMUSG00000042510	1.49087	0.017382	3.96e-07	7.47e-05	Significant	Up in ABZ vs Control	RED	212439	3205	AA986860	GO:0003674, GO:0008150, GO:0005829, GO:0005737, GO:0005886,
136	ENSMUSG00000043091	-0.639473	5.57148	9.49e-10	3.17e-07	Significant	Down in ABZ vs Control	BLUE	22146	1982	Tuba1c	GO:0000226, GO:0005634, GO:0015630, GO:0005737, GO:0000166, GO:0005856, GO:0005874, GO:0003924, GO:0005200, GO:0005525, GO:0007010, GO:0007017, GO:0005881, GO:0045121, GO:0000278,
137	ENSMUSG00000043931	0.632094	2.84768	4.29e-06	0.000567385	Significant	Up in ABZ vs Control	RED	231932	1269	Gimap7	GO:0005829, GO:0043231, GO:0042802, GO:0042803, GO:0005525, GO:0046039, GO:0003924, GO:0005811,
138	ENSMUSG00000045294	-0.5767	7.5338	6.85e-09	1.99e-06	Significant	Down in ABZ vs Control	BLUE	231070	2697	Insig1	GO:0008203, GO:0016020, GO:0016021, GO:0005515, GO:0005783, GO:0006629, GO:0008202, GO:0008289, GO:0005789, GO:0042472, GO:0060021, GO:0006641, GO:0042632, GO:0016126, GO:0032933, GO:0045599, GO:0042474, GO:0006695, GO:0060363, GO:0032869, GO:0010894, GO:0045717, GO:0036315, GO:0008142, GO:0006991, GO:0032937, GO:0036316, GO:0070862, GO:1901303,
139	ENSMUSG00000046179	-0.850761	6.41688	6.96e-17	1.18e-13	Significant	Down in ABZ vs Control	BLUE	108961	3691	E2f8	GO:0003700, GO:0006355, GO:0003677, GO:0005634, GO:0005654, GO:0005829, GO:0043565, GO:0042802, GO:0045944, GO:0005667, GO:0000122, GO:0000978, GO:0005730, GO:0000981, GO:0008134, GO:0090575, GO:0007049, GO:0000987, GO:0001227, GO:0008283, GO:0051726, GO:0002040, GO:0001890, GO:0032466, GO:1990837, GO:0001217, GO:0060707, GO:0032877, GO:0033301, GO:0060718, GO:0070365,
140	ENSMUSG00000046295	-0.883459	3.56852	9.58e-13	5.14e-10	Significant	Down in ABZ vs Control	BLUE	234396	2410	Ankle1	GO:0016787, GO:0005634, GO:0005737, GO:0090305, GO:0006974, GO:0004518, GO:0004519, GO:0006611, GO:2001022, GO:0045950, GO:1905453, GO:1905456, GO:0005515,
141	ENSMUSG00000046341	6.15694	-1.8221	4.27e-08	9.99e-06	Significant	Up in ABZ vs Control	RED	NA	450	Gm11223
142	ENSMUSG00000046798	-1.01925	0.874492	4.34e-06	0.000569786	Significant	Down in ABZ vs Control	BLUE	64945	3752	Cldn12	, GO:0016020, GO:0016021, GO:0005886, GO:0071944, GO:0030054, GO:0016328, GO:0005923, GO:0042802, GO:0016338, GO:0070160
143	ENSMUSG00000047534	-0.705886	6.4474	3.7e-12	1.71e-09	Significant	Down in ABZ vs Control	BLUE	217653	5016	Mis18bp1	GO:0003677, GO:0005634, GO:0005694, GO:0005515, GO:0000775, GO:0007049, GO:0051301, GO:0000778,
144	ENSMUSG00000048327	-0.477718	7.24558	1.7e-06	0.000266566	Significant	Down in ABZ vs Control	BLUE	70466	3137	Ckap2l	GO:0003674, GO:0008150, GO:0005829, GO:0005737, GO:0005856, GO:0005813, GO:0072686, GO:0000922
145	ENSMUSG00000048922	-0.494464	6.85664	8.64e-07	0.000150326	Significant	Down in ABZ vs Control	BLUE	108912	3841	Cdca2	GO:0035307, GO:0051301, GO:0003674, GO:0005634, GO:0005654, GO:0005829, GO:0007049, GO:0007059, GO:0005694,
146	ENSMUSG00000049932	-0.515964	5.15763	1.29e-06	0.000213604	Significant	Down in ABZ vs Control	BLUE	15270	1384	H2ax	GO:0046982, GO:0003677, GO:0005634, GO:0005654, GO:0005515, GO:0006325, GO:0006342, GO:0000786, GO:0000790, GO:0005694, GO:0007283, GO:0006281, GO:0006974, GO:0016607, GO:0007049, GO:0042393, GO:0006310, GO:0005813, GO:0000794, GO:0001673, GO:0051321, GO:0001741, GO:0019899, GO:0003684, GO:0000785, GO:0000724, GO:0090734, GO:0035861, GO:0071480, GO:0000781, GO:0005657, GO:0021987, GO:0090398
147	ENSMUSG00000050075	1.2492	1.98367	6.93e-14	4.7e-11	Significant	Up in ABZ vs Control	RED	229323	2225	Gpr171	GO:0016020, GO:0016021, GO:0005886, GO:0007186, GO:0004930, GO:0007165, GO:0035589, GO:0045638, GO:0045028
148	ENSMUSG00000050410	-0.749927	5.35991	1.23e-12	6.44e-10	Significant	Down in ABZ vs Control	BLUE	106795	1732	Tcf19	GO:0010468, GO:0005515
149	ENSMUSG00000050555	-0.587343	4.61167	9.97e-08	2.09e-05	Significant	Down in ABZ vs Control	BLUE	76832	4269	Hyls1	GO:0005737, GO:0005856, GO:0042995, GO:0005929, GO:0030030, GO:0005814, GO:0005634, GO:0005813, GO:0005829, GO:0005886,
150	ENSMUSG00000051590	0.691613	2.78666	6.12e-07	0.000111198	Significant	Up in ABZ vs Control	RED	22625	5345	Map3k19	GO:0004672, GO:0005524, GO:0006468, GO:0000166, GO:0005515, GO:0016740, GO:0004674, GO:0016301, GO:0016310, GO:0106310, GO:0106311
151	ENSMUSG00000053461	1.72591	1.19778	1.35e-16	2.11e-13	Significant	Up in ABZ vs Control	RED	78772	2525	Hhipl2	, GO:0003674, GO:0008150, GO:0005575, GO:0003824, GO:0005576
152	ENSMUSG00000053846	-0.586885	5.58825	1.88e-08	4.73e-06	Significant	Down in ABZ vs Control	BLUE	16891	3787	Lipg	GO:0052689, GO:0046872, GO:0005615, GO:0016787, GO:0005794, GO:0009986, GO:0005576, GO:0006629, GO:0016042, GO:0005769, GO:0004806, GO:0042632, GO:0008201, GO:0008283, GO:0004465, GO:0004620, GO:0008970, GO:0007584, GO:0010983, GO:0032376, GO:0034375, GO:0043691, GO:0055091, GO:0016298, GO:0006633, GO:0019433, GO:0050746, GO:0052739, GO:0052740, GO:0005515,
153	ENSMUSG00000054150	-0.797831	3.28742	4.46e-10	1.57e-07	Significant	Down in ABZ vs Control	BLUE	212073	5263	Syne3	GO:0016020, GO:0016021, GO:0005634, GO:0005515, GO:0005737, GO:0008092, GO:0031965, GO:0005783, GO:0051015, GO:0005635, GO:0007010, GO:0008360, GO:0090150, GO:0005640, GO:0005791, GO:0007097, GO:0051647, GO:0034993, GO:0140444
154	ENSMUSG00000054435	1.33927	0.100224	2.48e-06	0.000353461	Significant	Up in ABZ vs Control	RED	107526	1804	Gimap4	GO:0005525, GO:0005515, GO:0005829, GO:0005737, GO:0000166,
155	ENSMUSG00000056394	-0.542359	8.19971	4.12e-08	9.76e-06	Significant	Down in ABZ vs Control	BLUE	16881	3205	Lig1	, GO:0003677, GO:0006310, GO:0006281, GO:0016874, GO:0003910, GO:0006266, GO:0051103, GO:0003909, GO:0005524, GO:0000166, GO:0006974, GO:0006260, GO:0071897, GO:0006284, GO:0005654, GO:0043231
156	ENSMUSG00000056904	-1.05457	2.07076	7.47e-11	3.1e-08	Significant	Down in ABZ vs Control	BLUE	NA	1348	Gm5620
157	ENSMUSG00000058258	-0.537072	7.4425	6.97e-08	1.51e-05	Significant	Down in ABZ vs Control	BLUE	319554	3027	Idi1	GO:0004452, GO:0016853, GO:0016787, GO:0008202, GO:0008203, GO:0006694, GO:0008299, GO:0005777, GO:0006695, GO:0016126, GO:0050992,
158	ENSMUSG00000059791	-0.501129	4.62771	5.29e-06	0.000669663	Significant	Down in ABZ vs Control	BLUE	106582	1466	Nrm	GO:0016020, GO:0016021, GO:0003674, GO:0008150, GO:0005634, GO:0031965, GO:0005635, GO:0005637, GO:0005652,
159	ENSMUSG00000066090	1.1759	1.47908	3.22e-10	1.24e-07	Significant	Up in ABZ vs Control	RED	23919	695	Insl5	GO:0007165, GO:0005576, GO:0005179, GO:0062023, GO:0001664, GO:2000253
160	ENSMUSG00000067608	-0.540886	6.48192	9.42e-08	2.02e-05	Significant	Down in ABZ vs Control	BLUE	NA	781	Pcna-ps2
161	ENSMUSG00000069833	0.6888	2.86314	5.56e-07	0.000102876	Significant	Up in ABZ vs Control	RED	66395	18100	Ahnak	GO:0005886, GO:0005634, GO:0005829, GO:0005515, GO:0005737, GO:0042802, GO:0015629, GO:0005911, GO:0042383, GO:0044291, GO:1901385, GO:0045121, GO:0044548, GO:0043484, GO:0031982, GO:0043034, GO:0070062, GO:0097493,
162	ENSMUSG00000071656	1.48758	0.365093	1.78e-08	4.64e-06	Significant	Up in ABZ vs Control	RED	68852	2583	Lrrn4cl	GO:0016020, GO:0016021, GO:0003674, GO:0008150, GO:0005575, GO:0005515
163	ENSMUSG00000072082	-0.79253	6.48225	6.45e-15	6.91e-12	Significant	Down in ABZ vs Control	BLUE	12449	4133	Ccnf	GO:0005634, GO:0005737, GO:0005856, GO:0016538, GO:0051726, GO:0030054, GO:0016567, GO:0007049, GO:0051301, GO:0005813, GO:0005814, GO:0001890, GO:0031146, GO:0000079, GO:0044772, GO:0000307, GO:0000320, GO:0010826, GO:0019005, GO:0042025, GO:0005515,
164	ENSMUSG00000074892	0.638381	3.90016	6.54e-08	1.45e-05	Significant	Up in ABZ vs Control	RED	93961	5282	B3galt5	GO:0016020, GO:0016021, GO:0016740, GO:0016757, GO:0006486, GO:0000139, GO:0005794, GO:0009617, GO:0008375, GO:0008376, GO:0008532, GO:0016758, GO:0030311,
165	ENSMUSG00000078903	-0.532697	4.27321	2.57e-06	0.000361013	Significant	Down in ABZ vs Control	BLUE	665001	5536	Gm14391	, GO:0000790, GO:0000122, GO:0000977, GO:0000981, GO:0006357, GO:0001227, GO:0006355, GO:0005575, GO:0003676, GO:0046872
166	ENSMUSG00000079003	-0.623176	5.88839	1.56e-09	4.89e-07	Significant	Down in ABZ vs Control	BLUE	666704	2265	Samd1	GO:0042393, GO:0005634, GO:0005737, GO:0005576, GO:0045892, GO:0003682, GO:0005515,
167	ENSMUSG00000079139	2.12506	2.94518	1.04e-47	1.06e-43	Significant	Up in ABZ vs Control	RED	NA	1231	Gm4204
168	ENSMUSG00000079225	2.84529	0.374187	1.66e-21	5.65e-18	Significant	Up in ABZ vs Control	RED	NA	775	Gm9531
169	ENSMUSG00000081289	3.46741	-1.39733	6.45e-08	1.44e-05	Significant	Up in ABZ vs Control	RED	NA	3185	Gm14857
170	ENSMUSG00000082193	1.15272	0.637456	1.35e-06	0.000219416	Significant	Up in ABZ vs Control	RED	NA	894	Rpl5-ps1
171	ENSMUSG00000084104	3.80631	-1.54667	1.12e-07	2.31e-05	Significant	Up in ABZ vs Control	RED	NA	590	Gm13578
172	ENSMUSG00000086537	0.729851	2.41267	9.84e-07	0.000166974	Significant	Up in ABZ vs Control	RED	NA	2248	Gnasas1
173	ENSMUSG00000087141	0.479804	6.55264	2.1e-06	0.000309727	Significant	Up in ABZ vs Control	RED	433022	7140	Plcxd2	GO:0008081, GO:0003674, GO:0016787, GO:0008150, GO:0005575, GO:0005634, GO:0007165, GO:0006629, GO:0016042
174	ENSMUSG00000090625	-1.01807	0.815792	3.01e-06	0.00040826	Significant	Down in ABZ vs Control	BLUE	NA	1484	Gm20721
175	ENSMUSG00000093726	-0.593863	3.50485	1.72e-06	0.000268051	Significant	Down in ABZ vs Control	BLUE	NA	1930	Gm20667
176	ENSMUSG00000093930	-0.855639	8.37868	6.2e-18	1.4e-14	Significant	Down in ABZ vs Control	BLUE	208715	3464	Hmgcs1	, GO:0016740, GO:0005829, GO:0005737, GO:0042803, GO:0006629, GO:0008202, GO:0008203, GO:0006694, GO:0008299, GO:0016746, GO:0006695, GO:0016126, GO:0071404, GO:0016853, GO:0014074, GO:0004421, GO:0006084, GO:0010142, GO:0043177, GO:0003824, GO:0036094, GO:0008144, GO:0042802, GO:0001889, GO:0007420, GO:0008584, GO:0009645, GO:0009725, GO:0010033, GO:0014070, GO:0033197, GO:0034698, GO:0042493, G…
177	ENSMUSG00000094595	-0.631634	3.00735	2.17e-06	0.00031337	Significant	Down in ABZ vs Control	BLUE	100503583	4358	Fsbp	GO:0008150, GO:0005634, GO:0005654, GO:0042802
178	ENSMUSG00000096472	-0.485854	4.7487	8.54e-06	0.000977367	Significant	Down in ABZ vs Control	BLUE	12581	1423	Cdkn2d	GO:0005634, GO:0005654, GO:0005829, GO:0005737, GO:0000082, GO:0007049, GO:0007605, GO:0032526, GO:0019901, GO:0045736, GO:0008285, GO:0030308, GO:0043154, GO:0009411, GO:1902807, GO:0007050, GO:0000731, GO:0033280, GO:0048102, GO:0000079, GO:0042326, GO:0097129, GO:0004861, GO:1902230, GO:0005515,
