# Supplementary material for: The Widely Used Antihelmintic Drug Albendazole is a Potent Inducer of Loss of Heterozygosity
Source: Front Pharmacol. 2021 Feb 18;12:596535. doi: 10.3389/fphar.2021.596535 (PMC7935534; doi:10.3389/fphar.2021.596535)
Supplement: Supplementary file 2 [file table2.xlsx]

## Sheet: Tubulin, cyclin and spindle-Gen
Tubulin	ID	logFC	logCPM	PValue	FDR	Significant	Direction	Colour in MA.plot	entrezgene id	transcript length	external gene name	GO id
1	ENSMUSG00000001525	-0.76381	10.4426	7.78e-15	6.93e-12	Significant	Down in ABZ vs Control	BLUE	22154	2649	Tubb5	GO:0000226, GO:0005634, GO:0032991, GO:0005737, GO:0000166, GO:0005856, GO:0005874, GO:0003924, GO:0005200, GO:0005525, GO:0007017, GO:0044877, GO:0044297, GO:0019904, GO:0045121, GO:0005829, GO:0031625, GO:0051225, GO:0000278, GO:0036464, GO:0032794, GO:0050807, GO:0042288, GO:0005641, GO:0009987, GO:0045298, , GO:0007010
2	ENSMUSG00000023004	-0.696991	8.13722	2.03e-12	1.03e-09	Significant	Down in ABZ vs Control	BLUE	22143	1743	Tuba1b	GO:0000226, GO:0015630, GO:0005515, GO:0005737, GO:0000166, GO:0005856, GO:0005874, GO:0003924, GO:0005200, GO:0005525, GO:0007017, GO:0003725, GO:0005881, GO:0005829, GO:0031625, GO:0000278, GO:0043209, GO:0071353, GO:0045121,
3	ENSMUSG00000036752	-0.491742	8.04328	6.72e-07	0.0001201	Significant	Down in ABZ vs Control	BLUE	227613	1598	Tubb4b	GO:0000226, GO:0005737, GO:0000166, GO:0005856, GO:0005874, GO:0003924, GO:0005200, GO:0005525, GO:0007017, GO:0003725, GO:0000278, GO:0043209, GO:0045298,
4	ENSMUSG00000043091	-0.639473	5.57148	9.49e-10	3.17e-07	Significant	Down in ABZ vs Control	BLUE	22146	1982	Tuba1c	GO:0000226, GO:0005634, GO:0015630, GO:0005737, GO:0000166, GO:0005856, GO:0005874, GO:0003924, GO:0005200, GO:0005525, GO:0007010, GO:0007017, GO:0005881, GO:0045121, GO:0000278,
5	ENSMUSG00000056904	-1.05457	2.07076	7.47e-11	3.1e-08	Significant	Down in ABZ vs Control	BLUE	NA	1348	Gm5620
Cyclin	ID	logFC	logCPM	PValue	FDR	Significant	Direction	Colour in MA.plot	entrezgene id	transcript length	external gene name	GO id
1	ENSMUSG00000001517	-0.445028	7.669	7.36e-06	0.000865794	Significant	Down in ABZ vs Control	BLUE	14235	4652	Foxm1	, GO:0003700, GO:0006355, GO:0003677, GO:0043565, GO:0005634, GO:0000086, GO:0000977, GO:0019901, GO:0000122, GO:0006978, GO:0008284, GO:0032873, GO:0045892, GO:0045893, GO:0045944, GO:0046578, GO:0071156, GO:0090344, GO:2000377, GO:2000781
2	ENSMUSG00000002068	-0.710757	4.12123	7.88e-10	2.67e-07	Significant	Down in ABZ vs Control	BLUE	12447	2000	Ccne1	GO:0000082, GO:0005634, GO:0005654, GO:0005515, GO:0005737, GO:0016538, GO:0051726, GO:0000122, GO:0007049, GO:0051301, GO:0044877, GO:0019901, GO:0005813, GO:0007129, GO:0006468, GO:0000079, GO:0044772, GO:0000307, GO:0000723, GO:0045597, GO:0016055, GO:0016301, GO:0006270, GO:1903827, GO:1902462, GO:0097134, GO:0070192, GO:0042025,
3	ENSMUSG00000019942	-0.579397	6.93702	7.98e-09	2.26e-06	Significant	Down in ABZ vs Control	BLUE	12534	4375	Cdk1	GO:0004672, GO:0005524, GO:0006468, GO:0016740, GO:0005634, GO:0005654, GO:0005829, GO:0005515, GO:0005737, GO:0000166, GO:0003682, GO:0005856, GO:0004674, GO:0005739, GO:0016301, GO:0016310, GO:0030332, GO:0010628, GO:0048511, GO:0007049, GO:0051301, GO:0006915, GO:0005813, GO:0043066, GO:0005815, GO:0005819, GO:0065003, GO:0030496, GO:0007569, GO:0072686, GO:0005876, GO:0005759, GO:0045471, GO:…
4	ENSMUSG00000023908	-0.534685	5.51106	3.2e-07	6.2e-05	Significant	Down in ABZ vs Control	BLUE	268930	2902	Pkmyt1	GO:0004672, GO:0005524, GO:0006468, GO:0016020, GO:0016740, GO:0000139, GO:0005794, GO:0046872, GO:0005634, GO:0005654, GO:0005737, GO:0051321, GO:0000166, GO:0004674, GO:0016301, GO:0016310, GO:0010923, GO:0005730, GO:0005783, GO:0005789, GO:0007049, GO:0106310, GO:0106311,
5	ENSMUSG00000027715	-0.459198	7.9064	3.55e-06	0.000478137	Significant	Down in ABZ vs Control	BLUE	12428	2965	Ccna2	GO:0005634, GO:0005654, GO:0005829, GO:0005515, GO:0005737, GO:0016538, GO:0045893, GO:0007049, GO:0051301, GO:0019901, GO:0019904, GO:0048146, GO:0006275, GO:0000079, GO:0044772, GO:0000307, GO:0000086, GO:0001939, GO:0016572, GO:0001940, GO:0044843, GO:0031100, GO:0032355, GO:0033762, GO:0036120, GO:0044320, GO:0071314, GO:0071373, GO:0071392, GO:0071407, GO:0071456, GO:0071732, GO:0090102, GO:…
6	ENSMUSG00000028212	-0.56654	5.88078	3.97e-08	9.5e-06	Significant	Down in ABZ vs Control	BLUE	12448	3006	Ccne2	, GO:0000082, GO:0005634, GO:0051726, GO:0042025, GO:0016538, GO:0005737, GO:0007049, GO:0051301, GO:0019901, GO:0005813, GO:0007129, GO:0000079, GO:0044772, GO:0000307, GO:0000723, GO:0006270, GO:1903827, GO:0097135, GO:0070192, GO:0097134
7	ENSMUSG00000028551	-0.814161	5.69812	5.58e-15	6.32e-12	Significant	Down in ABZ vs Control	BLUE	12580	2471	Cdkn2c	GO:0005634, GO:0005737, GO:0000082, GO:0007049, GO:0019901, GO:0008285, GO:0045736, GO:0030308, GO:0007050, GO:0000079, GO:0042326, GO:0004861, GO:0048709, GO:0005515
8	ENSMUSG00000030867	-0.499377	7.11763	6.02e-07	0.000110452	Significant	Down in ABZ vs Control	BLUE	18817	2199	Plk1	GO:0004672, GO:0005524, GO:0006468, GO:0016740, GO:0005634, GO:0015630, GO:0005515, GO:0005737, GO:0000166, GO:0005694, GO:0042802, GO:0005856, GO:0004674, GO:0016301, GO:0016310, GO:0051443, GO:0000122, GO:0000775, GO:0000780, GO:0007049, GO:0051301, GO:0010800, GO:0031648, GO:0019901, GO:0033365, GO:0005813, GO:0000795, GO:0000278, GO:0007094, GO:0005814, GO:0043066, GO:0008017, GO:0005815, GO:…
9	ENSMUSG00000034329	-0.548216	5.97392	9.61e-08	2.04e-05	Significant	Down in ABZ vs Control	BLUE	237911	6931	Brip1	GO:0005524, GO:0046872, GO:0016787, GO:0003677, GO:0005634, GO:0003676, GO:0005654, GO:0005737, GO:0000166, GO:0003682, GO:0007283, GO:0004386, GO:0006281, GO:0006974, GO:0031965, GO:0010629, GO:0006139, GO:0032508, GO:0051536, GO:0051539, GO:0003678, GO:0006357, GO:0008285, GO:0016818, GO:0003724, GO:0007129, GO:0072520, GO:0007286, GO:0008584, GO:0051026, GO:1990918, GO:0006289, GO:0007284, GO:…
10	ENSMUSG00000072082	-0.79253	6.48225	6.45e-15	6.91e-12	Significant	Down in ABZ vs Control	BLUE	12449	4133	Ccnf	GO:0005634, GO:0005737, GO:0005856, GO:0016538, GO:0051726, GO:0030054, GO:0016567, GO:0007049, GO:0051301, GO:0005813, GO:0005814, GO:0001890, GO:0031146, GO:0000079, GO:0044772, GO:0000307, GO:0000320, GO:0010826, GO:0019005, GO:0042025, GO:0005515,
11	ENSMUSG00000096472	-0.485854	4.7487	8.54e-06	0.000977367	Significant	Down in ABZ vs Control	BLUE	12581	1423	Cdkn2d	GO:0005634, GO:0005654, GO:0005829, GO:0005737, GO:0000082, GO:0007049, GO:0007605, GO:0032526, GO:0019901, GO:0045736, GO:0008285, GO:0030308, GO:0043154, GO:0009411, GO:1902807, GO:0007050, GO:0000731, GO:0033280, GO:0048102, GO:0000079, GO:0042326, GO:0097129, GO:0004861, GO:1902230, GO:0005515,
Spindle	ID	logFC	logCPM	PValue	FDR	Significant	Direction	Colour in MA.plot	entrezgene id	transcript length	external gene name	GO id
1	ENSMUSG00000005233	-0.80188	5.96052	7.83e-15	6.93e-12	Significant	Down in ABZ vs Control	BLUE	66442	1869	Spc25	GO:0003674, GO:0005634, GO:0005829, GO:0005694, GO:0000775, GO:0007049, GO:0051301, GO:0007059, GO:0000776, GO:0000777, GO:0007052, GO:0031262,
2	ENSMUSG00000009575	-0.446939	10.329	5.03e-06	0.000644282	Significant	Down in ABZ vs Control	BLUE	12419	8803	Cbx5	GO:0005634, GO:0005654, GO:0032991, GO:0005515, GO:0005694, GO:0042802, GO:0003682, GO:0006974, GO:0005730, GO:0000122, GO:0045892, GO:0000775, GO:0044877, GO:0035064, GO:0016605, GO:0010369, GO:1990904, GO:0000792, GO:0090734, GO:0035097, GO:0030674, GO:0000784, GO:0000776, GO:0042826, GO:0005720, GO:0043021, GO:0070491, GO:0000118, GO:0005721, GO:0017053
3	ENSMUSG00000012443	-0.560653	8.46301	1.35e-08	3.61e-06	Significant	Down in ABZ vs Control	BLUE	16551	4819	Kif11	GO:0005524, GO:0032991, GO:0003777, GO:0007018, GO:0005829, GO:0005634, GO:0005737, GO:0000166, GO:0005856, GO:0008017, GO:0005874, GO:0007049, GO:0051301, GO:0019901, GO:0008574, GO:0090307, GO:0005819, GO:0007051, GO:0072686, GO:0005876, GO:0000922, GO:0051225, GO:0046602, GO:0007100,
4	ENSMUSG00000020808	-0.76782	5.8189	1.28e-13	7.69e-11	Significant	Down in ABZ vs Control	BLUE	109212	1513	Pimreg	GO:0003674, GO:0005634, GO:0005654, GO:0005730, GO:0007049, GO:0051301,
5	ENSMUSG00000020897	-0.762392	7.19277	2.85e-14	2e-11	Significant	Down in ABZ vs Control	BLUE	20877	1950	Aurkb	GO:0032133, GO:0043988, GO:0032467, GO:0007094, GO:0004672, GO:0005524, GO:0006468, GO:0016740, GO:0046872, GO:0005634, GO:0005654, GO:0005737, GO:0000166, GO:0005694, GO:0019900, GO:0005856, GO:0004674, GO:0016301, GO:0016310, GO:0005515, GO:0032091, GO:0000122, GO:0000775, GO:0000780, GO:0007049, GO:0051301, GO:0005819, GO:0030496, GO:0007051, GO:0032465, GO:0097431, GO:0010369, GO:0034644, GO:…
6	ENSMUSG00000022034	-0.783639	6.29467	1.68e-14	1.27e-11	Significant	Down in ABZ vs Control	BLUE	71988	3996	Esco2	GO:0016740, GO:0046872, GO:0005634, GO:0005654, GO:0005794, GO:0005694, GO:0030054, GO:0007049, GO:0016746, GO:0002244, GO:0001741, GO:0000785, GO:0006302, GO:0010369, GO:0007062, GO:0004468, GO:0016407, GO:0006275, GO:0007059, GO:0035861, GO:0031618, GO:0071168, GO:0034421,
7	ENSMUSG00000023505	-0.560946	7.03577	2.19e-08	5.43e-06	Significant	Down in ABZ vs Control	BLUE	14793	1976	Cdca3	, GO:0003674, GO:0005737, GO:0016567, GO:0005829, GO:0007049, GO:0051301, GO:0005912
8	ENSMUSG00000024301	-0.586586	3.81542	8.2e-07	0.00014386	Significant	Down in ABZ vs Control	BLUE	16580	2631	Kifc5b	, GO:0005524, GO:0016887, GO:0003777, GO:0007018, GO:0005634, GO:0000166, GO:0008017, GO:0003774, GO:0005874, GO:0005871, GO:0005815, GO:0090307, GO:0072686
9	ENSMUSG00000024660	-0.697284	7.50628	2.71e-12	1.35e-09	Significant	Down in ABZ vs Control	BLUE	16319	3449	Incenp	GO:0000070, GO:0005634, GO:0005654, GO:0016604, GO:0032991, GO:0005829, GO:0005737, GO:0005694, GO:0005856, GO:0005874, GO:0000775, GO:0000800, GO:0007049, GO:0051301, GO:0000795, GO:0005819, GO:0030496, GO:1902412, GO:0010369, GO:0007059, GO:0000801, GO:0000281, GO:0000793, GO:0000776, GO:0000777, GO:0032133, GO:0005721, GO:0043539, GO:0071902, GO:0010032, GO:0051310, GO:0016572, GO:0051257, GO:…
10	ENSMUSG00000026605	-0.54049	8.47747	4.32e-08	9.99e-06	Significant	Down in ABZ vs Control	BLUE	108000	11130	Cenpf	GO:0070840, GO:0000775, GO:0008134, GO:0005634, GO:0005654, GO:0005737, GO:0042803, GO:0008017, GO:0045892, GO:0001822, GO:0005813, GO:0000278, GO:0005819, GO:0030496, GO:0008022, GO:0005930, GO:0005635, GO:0000922, GO:0097539, GO:0036064, GO:0016363, GO:0015031, GO:0021591, GO:0007059, GO:0010389, GO:0016202, GO:0051310, GO:0000940, GO:0045120,
11	ENSMUSG00000026708	-0.608629	5.26297	9.24e-09	2.58e-06	Significant	Down in ABZ vs Control	BLUE	70454	4883	Cenpl	GO:0003674, GO:0008150, GO:0005575, GO:0005634, GO:0005694, GO:0000775,
12	ENSMUSG00000027306	-0.767682	7.83443	1.18e-14	1e-11	Significant	Down in ABZ vs Control	BLUE	108907	3526	Nusap1	GO:0040001, GO:0000281, GO:0005819, GO:0000226, GO:0003677, GO:0005634, GO:0005737, GO:0005694, GO:0005856, GO:0005874, GO:0005730, GO:0007049, GO:0051301, GO:0008017, GO:0005876, GO:0072686, GO:0007076, GO:0000070, GO:0045840,
13	ENSMUSG00000028438	-0.618702	6.18729	1.4e-09	4.45e-07	Significant	Down in ABZ vs Control	BLUE	109242	5593	Kif24	GO:0005524, GO:0032991, GO:0003777, GO:0007018, GO:0005737, GO:0000166, GO:0042802, GO:0005856, GO:0008017, GO:0005874, GO:0005814, GO:0030030, GO:0060271, GO:0007019, GO:0005515,
14	ENSMUSG00000028718	-0.550994	7.07008	3.77e-08	9.13e-06	Significant	Down in ABZ vs Control	BLUE	20460	5368	Stil	GO:0042802, GO:0007052, GO:0046599, GO:0051298, GO:0071539, GO:0005737, GO:0005813, GO:0005814,
15	ENSMUSG00000036223	-0.506427	4.29738	7.69e-06	0.000894873	Significant	Down in ABZ vs Control	BLUE	66468	2630	Ska1	GO:0051301, GO:0007059, GO:0008017, GO:0000278, GO:0031110, GO:0000940, GO:0005876, GO:0015630
16	ENSMUSG00000036777	-0.477204	6.99523	1.92e-06	0.000287978	Significant	Down in ABZ vs Control	BLUE	68743	4605	Anln	GO:0005634, GO:0005654, GO:0005737, GO:0003779, GO:0005856, GO:0042995, GO:0005938, GO:0007049, GO:0051301, GO:0030496, GO:0002244, GO:0015629, GO:0099738, GO:0017049, GO:0090521, GO:0000281, GO:0005826, GO:0032059, GO:0000915, GO:0031106, GO:1904172,
17	ENSMUSG00000038943	-0.823921	6.82836	3.32e-16	4.83e-13	Significant	Down in ABZ vs Control	BLUE	233406	3645	Prc1	GO:0032465, GO:0000226, GO:0005856, GO:0008017, GO:0001578, GO:0019894, GO:0019901, GO:0008284, GO:0005634, GO:0005654, GO:0005819, GO:0005886, GO:0015630, GO:0030496, GO:0045171, GO:0070938, GO:0005737, GO:0042802, GO:0005874, GO:0007049, GO:0051301, GO:0000922, GO:0051256, GO:0000281, GO:1990023,
18	ENSMUSG00000042029	-0.572833	8.17684	7e-09	2.01e-06	Significant	Down in ABZ vs Control	BLUE	76044	4684	Ncapg2	GO:0005634, GO:0005654, GO:0005515, GO:0016607, GO:0007049, GO:0030261, GO:0051301, GO:0006366, GO:0035064, GO:0043425, GO:0030218, GO:0061098, GO:0000796, GO:0001833, GO:0045647, GO:2000273, GO:0000070, GO:0140416, GO:0016020, GO:0016021,
19	ENSMUSG00000047534	-0.705886	6.4474	3.7e-12	1.71e-09	Significant	Down in ABZ vs Control	BLUE	217653	5016	Mis18bp1	GO:0003677, GO:0005634, GO:0005694, GO:0005515, GO:0000775, GO:0007049, GO:0051301, GO:0000778,
20	ENSMUSG00000048327	-0.477718	7.24558	1.7e-06	0.000266566	Significant	Down in ABZ vs Control	BLUE	70466	3137	Ckap2l	GO:0003674, GO:0008150, GO:0005829, GO:0005737, GO:0005856, GO:0005813, GO:0072686, GO:0000922
21	ENSMUSG00000054150	-0.797831	3.28742	4.46e-10	1.57e-07	Significant	Down in ABZ vs Control	BLUE	212073	5263	Syne3	GO:0016020, GO:0016021, GO:0005634, GO:0005515, GO:0005737, GO:0008092, GO:0031965, GO:0005783, GO:0051015, GO:0005635, GO:0007010, GO:0008360, GO:0090150, GO:0005640, GO:0005791, GO:0007097, GO:0051647, GO:0034993, GO:0140444
